# Supplementary material for: The transcriptional landscape of Chlamydia pneumoniae
Source: Genome Biol. 2011 Oct 11;12(10):R98. doi: 10.1186/gb-2011-12-10-r98 (PMC3333780; doi:10.1186/gb-2011-12-10-r98)
Supplement: Additional file 2 — Table S2 - transcription start sites and sequencing read numbers of Cpn genes. A table listing the Cpn genome annotation including all identified TSS, novel transcripts and sequence read numbers for all transcripts. [file gb-2011-12-10-r98-S2.XLSX]

## Sheet: TSS
	TSS	2nd TSS	TES	Location		Strand	Length	Gene	Synonym	Product	EB -	EB +	RB -	RB +
	322	309	1230195	1	282	-	93	CPn0001	CPn0001	hypothetical protein	60	19	534	123
				573	878	+	101	gatC	CPn0002	aspartyl/glutamyl-tRNA amidotransferase subunit C	0	0	4	0
				895	2373	+	492	gatA	CPn0003	aspartyl/glutamyl-tRNA amidotransferase subunit A	14	2	34	1
			3906	2370	3836	+	488	gatB	CPn0004	aspartyl/glutamyl-tRNA amidotransferase subunit B	11	1	29	2
	4099		7060	4127	6895	+	922	pmp_1	CPn0005	polymorphic Outer membrane protein G family	37	7	136	24
				7138	7293	-	51	CPn0006	CPn0006	hypothetical protein	0	0	0	0
		9166		7605	10499	+	964	CPn0007	CPn0007	hypothetical protein	13	4	15	4
				10975	11688	+	237	CPn0008	CPn0008	hypothetical protein	2	3	0	1
				11815	13122	+	435	CPn0009	CPn0009	hypothetical protein	4	0	3	0
	13281	13446		13435	14328	+	297	CPn0010	CPn0010	hypothetical protein	8	3	9	3
			15764	14379	15749	+	456	CPn0010.1	CPn0010.1	hypothetical protein	3	1	9	0
	15855			15892	16617	+	241	CPn0011	CPn0011	hypothetical protein	5	2	18	1
			18302	16644	18215	+	523	CPn0012	CPn0012	hypothetical protein	15	4	43	3
	18557		21340	18584	21109	+	841	pmp_2	CPn0013	polymorphic Outer membrane protein G family	29	6	147	30
	21361			21392	21924	+		pmp_3.1	CPn0014	polymorphic Outer membrane protein	59	7	315	73
S		22791	24277	21835	24177	+		pmp_3.2	CPn0015	polymorphic Outer membrane protein	59	7	235	33
	24392			24416	26191	+		pmp_4.1	CPn0016	polymorphic Outer membrane protein	24	20	82	44
			27246	26094	27173	+		pmp_4.2	CPn0017	polymorphic Outer membrane protein	17	1	12	1
S	27289	28592		27522	29006	+		pmp_5.1	CPn0018	polymorphic Outer membrane protein	7	4	49	10
AS	28995		28435	28435	28995	-		pCpn01	pCpn01	putative sRNA, antisense to pmp_5.1	24	5	36	15
				29007	30359	+		pmp_5.2	CPn0019	polymorphic Outer membrane protein	2	0	5	0
			30569	30600	32687	-	695	pmp	CPn0020	putative outer membrane protein	2	0	24	1
				32704	34410	-	568	pmp	CPn0021	putative outer membrane protein	19	0	36	4
				34392	34982	-	196	maf	CPn0022	Maf-like protein	11	0	40	5
LL	36603			35011	36603	-	530	yjjK	CPn0023	ABC transporter ATPase	34	6	86	26
				36658	37596	-	312	xerC	CPn0024	site-specific tyrosine recombinase XerC	2	0	9	1
				37681	38604	-	307	atsA	CPn0025	ribonuclease Z	3	0	12	0
				38759	39625	-	288	CPn0026	CPn0026	hypothetical protein	5	0	6	3
	42397			39775	42234	-	819	lon	CPn0027	Lon ATP-dependent protease	26	6	122	9
	43345			42540	43325	-	261	CPn0028	CPn0028	hypothetical protein	6	1	4	1
				43387	43755	-	122	CPn0029	CPn0029	hypothetical protein	0	0	2	0
	43869			43891	44532	+	213	gcp_1	CPn0030	O-sialoglycoprotein endopeptidase	8	1	5	0
	44623			44711	44887	+	58	rpsU	CPn0031	30S ribosomal protein S21	11	8	55	6
				44923	46101	+	392	dnaJ	CPn0032	chaperone protein DnaJ	15	0	23	2
			48264	46138	48174	+	678	pdhA/pdhB	CPn0033	(pyruvate) oxoisovalerate dehydrogenase Alpha & Beta fusion	16	2	52	7
	49482			48207	49457	-	416	CPn0034	CPn0034	hypothetical protein	2	0	4	2
	51209			49566	51029	-	487	CPn0035	CPn0035	hypothetical protein	12	3	36	2
AS	49662		50571	49662	50571	+		pCpn02	pCpn02	putative sRNA, antisense to CPn0035	21	6	38	5
AS	50572			51002	51799	+	265	CPn0036	CPn0036	hypothetical protein	8	2	8	1
				51792	52118	+	108	ptsH	CPn0037	PTS phosphocarrier protein Hpr	6	1	4	2
			53981	52119	53834	+	571	ptsI	CPn0038	PTS PEP phosphotransferase	8	4	21	1
			53866	53960	54250	-	96	ybaB	CPn0039	hypothetical protein	4	0	3	0
	55670			54315	55643	-	442	dnaX_1	CPn0040	DNA polymerase III subunits gamma and tau	8	2	55	3
AS	54775		55003	54775	55003	+		pCpn03	pCpn03	putative sRNA, antisense to CPn0040	4	1	7	3
				55996	57345	+	449	CPn0041	CPn0041	hypothetical protein	4	0	2	0
				57403	58185	+	260	CPn0042	CPn0042	hypothetical protein	4	0	6	0
	58205			58447	60375	+	642	CPn0043	CPn0043	hypothetical protein	2	0	2	0
AS	59034		58846	58846	59034	-		pCpn04	pCpn04	putative sRNA, antisense to CPn0043	3	8	13	16
				60419	60781	+	120	CPn0044	CPn0044	hypothetical protein	2	1	11	2
				61069	62793	+	574	CPn0045	CPn0045	hypothetical protein	0	2	11	0
				62790	63266	+	158	CPn0046	CPn0046	hypothetical protein	1	0	3	0
				63455	63655	+	66	CPn0047	CPn0047	hypothetical protein	0	0	14	0
				63687	65804	+	705	yqfF	CPn0048	inner membrane protein	15	2	16	1
				65814	66296	-	160	CPn0049	CPn0049	hypothetical protein	8	2	12	2
	67031			66496	66813	-	105	CPn0050	CPn0050	hypothetical protein	52	17	101	27
				66833	67114	+	93	CPn0051	CPn0051	hypothetical protein	0	0	1	0
				67301	68005	-	234	hemC	CPn0052	porphobilinogen deaminase	1	0	2	0
				67983	69344	-	453	sms	CPn0053	DNA repair protein RadA	5	0	10	0
				69310	70023	-	237	rnc	CPn0054	ribonuclease III	0	0	2	0
	70107			70129	70593	+	154	CPn0055	CPn0055	hypothetical protein	8	1	13	0
AS	70195		70138	70138	70195	-		pCpn05	pCpn05	putative sRNA, antisense to CPn0055	2	0	4	1
				70953	72749	+	598	mrsA	CPn0056	phosphomannomutase	6	2	36	1
	72799			72934	73557	+	207	sodM	CPn0057	superoxide dismutase (Mn)	7	0	65	12
	73613			73639	74565	+	308	accD	CPn0058	acetyl-CoA carboxylase subunit beta	38	7	71	4
				74616	75053	+	145	dut	CPn0059	deoxyuridine 5'-triphosphate nucleotidohydrolase	15	1	55	1
				75055	75531	+	158	ptsN_1	CPn0060	PTS IIA protein	4	0	18	1
			76269	75534	76211	+	225	ptsN_2	CPn0061	PTS IIA protein + HTH DNA-binding domain	7	0	15	2
	76282		77783	76308	77693	+	461	CPn0062	CPn0062	hypothetical protein	49	24	347	102
AS	78886		77712	77712	78886	-		pCpn06	pCpn06	putative sRNA, antisense to CPn0058	49	27	23	8
				78112	78270	+	52	CPn0063	CPn0063	hypothetical protein	0	0	0	0
LL	78295	78346		78346	78579	+	77	CPn0064	CPn0064	hypothetical protein	0	0	0	0
	78900		80739	78924	80654	+	576	CPn0065	CPn0065	hypothetical protein	411	158	269	65
	80891			80925	82658	+	577	CPn0066	CPn0066	hypothetical protein	65	35	36	24
				82953	84056	+	367	CPn0067	CPn0067	hypothetical protein	19	6	22	4
				84328	84903	-	191	CPn0068	CPn0068	hypothetical protein	4	0	5	1
	84960		87101	85236	87089	+	617	CPn0069	CPn0069	hypothetical protein	28	13	20	6
			87167	87205	87378	-	57	CPn0070	CPn0070	hypothetical protein	4	1	6	0
	87532		87449	87450	87522	-	73	Met tRNA	CPnt01	Met tRNA	56	122	103	383
				87596	88045	-	149	CPn0071	CPn0071	hypothetical protein	3	0	11	6
				88054	89061	-	335	CPn0072	CPn0072	hypothetical protein	4	2	18	3
	89239			89356	89577	+	73	infA	CPn0073	translation initiation factor IF-1	12	11	30	43
	89625		89728	89657	89728	+	72	Thr tRNA	CPnt02	Thr tRNA	179	473	224	692
				89774	90958	+	394	tuf	CPn0074	elongation factor Tu	85	6	91	11
	90958		91070	90998	91070	+	73	Trp tRNA	CPnt03	Trp tRNA	420	586	493	948
				91102	91353	+	83	secE	CPn0075	preprotein translocase subunit SecE	12	0	43	0
				91358	91906	+	182	nusG	CPn0076	transcription antitermination protein NusG	9	2	49	2
	91956			92013	92438	+	141	rplK	CPn0077	50S ribosomal protein L11	17	1	38	4
				92465	93163	+	232	rplA	CPn0078	50S ribosomal protein L1	43	2	40	2
				93179	93691	+	170	rplJ	CPn0079	50S ribosomal protein L10	18	2	30	1
			94164	93735	94124	+	129	rplL	CPn0080	50S ribosomal protein L7/L12	59	0	75	2
				94261	98019	+	1252	rpoB	CPn0081	DNA-directed RNA polymerase subunit beta	30	0	103	18
AS	94794		94609	94609	94794	-		pCpn07	pCpn07	putative sRNA, antisense to CPn0081	4	3	12	3
				98043	102224	+	1393	rpoC	CPn0082	DNA-directed RNA polymerase subunit beta'	49	4	127	20
AS	102542		102308	102308	102542	-		pCpn08	pCpn08	putative sRNA, antisense to CPn0083	9	3	16	1
	102305			102332	103315	+	327	tal	CPn0083	transaldolase B	34	10	183	34
			103894	103362	103754	+	130	CPn0084	CPn0084	ferredoxin	13	3	83	7
	104571		103701	103763	104506	-	247	CPn0085	CPn0085	hypothetical protein	1	1	16	9
IG	104806		104677	104677	104806	-		pCpn09	pCpn09	putative sRNA, intergenic between CPn0085 and CPn0086	0	0	9	1
	104836			104904	105530	+	208	atpE	CPn0086	V-type ATP synthase subunit E	28	0	92	3
				105579	106379	+	266	CPn0087	CPn0087	hypothetical protein	7	1	21	1
				106373	108148	+	591	atpA	CPn0088	V-type ATP synthase subunit A	10	0	14	2
				108153	109469	+	438	atpB	CPn0089	V-type ATP synthase subunit B	2	1	7	0
				109454	110083	+	209	atpD	CPn0090	V-type ATP synthase subunit D	6	1	11	1
				110074	112056	+	660	atpI	CPn0091	V-type ATP synthase subunit I	3	1	29	4
				112151	112576	+	141	atpK	CPn0092	V-type ATP synthase subunit K	4	1	7	2
		112585		112509	113018	+	169	CPn0093	CPn0093	hypothetical protein	3	2	11	8
				113152	115974	+	940	valS	CPn0094	valyl-tRNA synthetase	14	1	22	5
				115995	118793	+	932	pknD	CPn0095	serine/threonine-protein kinase	5	2	26	2
				118834	124314	-	1826	uvrA	CPn0096	excinuclease ABC subunit A	17	6	29	5
	124514			124555	126009	+	484	pyk	CPn0097	pyruvate kinase	9	5	40	15
				126088	127491	-	467	htrB	CPn0098	lipid A biosynthesis lauroyl acyltransferase	3	0	16	1
				127593	127868	+	91	CPn0099	CPn0099	hypothetical protein	0	0	0	0
				127879	129141	-	420	CPn0100	CPn0100	hypothetical protein	8	0	37	2
	130012			129138	129932	-	264	ybbP	CPn0101	hypothetical protein	11	1	33	11
	129929			130123	131469	+	448	cydA	CPn0102	cytochrome oxidase subunit I	10	0	52	3
				131480	132514	+	344	cydB	CPn0103	cytochrome oxidase subunit II	12	2	30	20
AS	132469		132027	132027	132469	-		pCpn10	pCpn10	putative sRNA, antisense to CPn0083	8	0	13	5
S	132303		132814	132303	132814	+		pCpn11	pCpn11	putative novel transcript, overlapping with CPn0103	5	0	12	0
	133953		132500	132673	133875	-	400	CPn0104	CPn0104	hypothetical protein	40	2	214	6
	134889			134026	134847	-	273	CPn0105	CPn0105	hypothetical protein	36	2	116	14
				135091	136377	+	428	phoH	CPn0106	ATPase	8	0	16	1
				136389	137162	-	257	CPn0107	CPn0107	hypothetical protein	9	2	6	2
	137887			137300	137857	-	185	CPn0108	CPn0108	hypothetical protein	40	2	22	4
	138511		138071	138073	138493	-		tmRNA	Cpns01	tmRNA	1655	733	973	899
	138622		141874	138655	141786	+	1043	ileS	CPn0109	isoleucyl-tRNA synthetase	21	8	34	8
	143867		141671	141824	143734	-	636	lepB	CPn0110	Signal peptidase I	21	3	83	10
	144728		143924	143931	144686	-	251	CPn0111	CPn0111	hypothetical protein	2	7	30	9
	144711		145163	144767	145096	+	109	rpmE2	CPn0112	50S ribosomal protein L31 type B	38	5	25	5
				145335	146408	+	357	prfA	CPn0113	peptide chain release factor 1	10	3	23	2
				146398	147264	+	288	hemK	CPn0114	N5-glutamine S-adenosyl-L-methionine-dependent methyltransferase	3	1	9	2
	147255			147279	148625	+	448	ffh	CPn0115	Signal recognition particle GTPase	15	1	34	3
				148616	148975	+	119	rpsP	CPn0116	30S ribosomal protein S16	5	0	15	3
				148989	150074	+	361	trmD	CPn0117	tRNA (guanine-N(1)-)-methyltransferase/unknown domain fusion protein	9	1	23	10
				150102	150467	+	121	rplS	CPn0118	50S ribosomal protein L19	3	1	22	11
				150523	151167	+	214	rnhB	CPn0119	ribonuclease HII	4	1	10	1
S	151170			151164	151781	+	205	gmk	CPn0120	guanylate kinase	4	1	29	7
				151778	152071	+	97	CPn0121	CPn0121	hypothetical protein	3	0	9	1
				152071	153726	+	551	metG	CPn0122	methionyl-tRNA synthetase	15	7	44	5
	156258		153630	153771	155969	-	732	recD_1	CPn0123	exodeoxyribonuclease V (Alpha subunit)	16	4	56	8
S	157334			156614	158071	+	485	CPn0124	CPn0124	hypothetical protein	2	2	2	8
				158096	158608	+	170	CPn0125	CPn0125	hypothetical protein	1	1	13	0
				158809	161088	+	759	CPn0126	CPn0126	hypothetical protein	7	1	25	1
	162175		161040	161127	162143	-	338	ytfF	CPn0127	cationic amino acid transporter	21	18	36	8
				162277	163056	+	259	CPn0128	CPn0128	biotin protein ligase	1	0	1	0
				163061	163717	-	218	CPn0129	CPn0129	hypothetical protein	10	0	11	2
				163748	164245	-	165	CPn0130	CPn0130	hypothetical protein	9	0	6	2
	164402		164318	164318	164389	-	72	Asn tRNA	CPnt04	Asn tRNA	1632	6724	1800	9102
				164549	165583	+	344	CPn0131	CPn0131	hypothetical protein	9	1	15	1
				165587	166564	+	325	CPn0132	CPn0132	hypothetical protein	7	0	14	1
	167359			166561	167334	-	257	CPn0133	CPn0133	hypothetical protein	1	0	8	3
			167397	167464	169098	-	544	groEL	CPn0134	chaperonin GroEL	320	18	345	15
				169140	169448	-	102	groES	CPn0135	co-chaperonin GroES	68	11	87	4
	171442			169566	171401	-	611	pepF	CPn0136	oligopeptidase	25	17	169	6
				171499	172254	-	251	ybgI	CPn0137	Acr family transporter	5	1	17	0
				172697	174019	-	440	hemL	CPn0138	glutamate-1-semialdehyde aminotransferase	6	0	12	3
				174090	174656	-	188	yqgE	CPn0139	hypothetical protein	3	0	11	0
				174670	175110	-	146	yqdE	CPn0140	hypothetical protein	5	0	22	0
				175107	175802	-	231	rpiA	CPn0141	ribose-5-phosphate isomerase A	1	0	6	1
				175813	176091	-	92	CPn0142	CPn0142	hypothetical protein	0	0	0	3
IG	175970		176208	175970	176208	+		pCpn12	pCpn12	putative sRNA, intergenic and antisense to terminator of CPn0083	2	2	16	4
			176165	176211	177335	-	374	yxjG_1	CPn0143	hypothetical protein	3	0	9	1
AS	177206			177963	180563	+	866	clpB	CPn0144	Clp protease ATPase	21	2	52	6
				180777	182372	+	531	CPn0145	CPn0145	hypothetical protein	11	3	30	1
	182429			182613	183098	+	161	CPn0146	CPn0146	hypothetical protein	5	7	14	1
				183225	183674	+	149	CPn0147	CPn0147	hypothetical protein	21	0	41	3
	183810			183846	185705	+	619	CPn0148	CPn0148	S/T protein kinase	42	8	96	20
AS	184478		183992	184478	183992	+		pCpn13	pCpn13	putative sRNA, antisense to CPn0148	24	8	82	15
				185715	187703	+	662	ligA	CPn0149	NAD-dependent DNA ligase LigA	8	2	14	1
				187834	192447	+	1537	CPn0150	CPn0150	hypothetical protein	85	29	23	2
	194171		192485	192622	194142	-	506	mhpA	CPn0151	monooxygenase	27	5	40	2
	195291			194315	195265	-	316	CPn0152	CPn0152	hypothetical protein	23	3	8	2
AS	195128		195218	195128	195218	+		pCpn14	pCpn14	putative sRNA, antisense to CPn0152	9	8	19	11
				195433	197895	+	820	leuS	CPn0153	leucyl-tRNA synthetase	17	2	16	2
				197892	199205	+	437	gseA	CPn0154	3-deoxy-D-manno-octulosonic-acid transferase	5	1	13	2
	199225			199229	199301	+	73	Met tRNA	CPnt05	Met tRNA	4762	30570	6208	32521
			199390	199317	199390	+	74	Met tRNA	CPnt06	Met tRNA	606	1588	590	1534
				199485	199691	-	68	CPn0155	CPn0155	hypothetical protein	7	1	4	0
				199767	200117	-	116	CPn0156	CPn0156	hypothetical protein	0	0	1	0
				200295	200723	-	142	CPn0157	CPn0157	hypothetical protein	6	0	4	0
				200891	201430	-	179	CPn0158	CPn0158	hypothetical protein	1	0	1	0
				201464	201772	-	102	CPn0159	CPn0159	hypothetical protein	1	1	2	0
				202124	203791	-	555	pfkA_1	CPn0160	diphosphate--fructose-6-phosphate 1-phosphotransferase	11	2	36	2
	204653			203795	204622	-	275	CPn0161	CPn0161	acetyltransferase	3	1	28	10
				204800	205828	-	342	CPn0162	CPn0162	hypothetical protein	2	0	9	1
	205864	206244		206026	206397	+	123	CPn0163	CPn0163	hypothetical protein	14	5	6	3
	206478			206498	207001	+	167	CPn0164	CPn0164	hypothetical protein	64	24	257	47
	206990			206998	207585	+	195	CPn0165	CPn0165	hypothetical protein	199	24	132	11
				207630	207965	+	111	CPn0166	CPn0166	hypothetical protein	26	2	9	1
				207974	208306	-	110	CPn0167	CPn0167	hypothetical protein	19	1	2	2
				208414	208641	-	75	CPn0168	CPn0168	hypothetical protein	10	1	1	0
				208707	209501	-	264	CPn0169	CPn0169	hypothetical protein	16	0	7	1
				210022	211026	-	334	CPn0170	CPn0170	hypothetical protein	11	2	10	1
				211146	212435	-	429	guaA	CPn0171	GMP synthase	16	0	1	2
				212437	213177	-	246	guaB_1	CPn0172	inosine 5'-monophosphase dehydrogenase	7	0	4	1
	213523			213238	213501	-	87	guaB_2	CPn0172a	inosine 5'-monophosphase dehydrogenase	2	2	16	3
				213712	213987	-	91	CPn0173	CPn0173	hypothetical protein	2	0	3	0
				214257	214727	+	156	CPn0174	CPn0174	hypothetical protein	6	0	13	0
				214898	215278	+	126	CPn0175	CPn0175	hypothetical protein	5	1	5	1
				215286	216521	+	411	CPn0176	CPn0176	hypothetical protein	8	1	9	2
	217609		216526	216605	217459	-	284	CPn0177	CPn0177	hypothetical protein	55	6	84	8
				217786	218052	-	88	CPn0178	CPn0178	hypothetical protein	2	1	1	0
				218053	218403	-	116	CPn0179	CPn0179	hypothetical protein	4	1	1	0
				218352	218906	-	184	CPn0180	CPn0180	hypothetical protein	5	2	2	0
				218774	219175	-	133	CPn0181	CPn0181	hypothetical protein	6	0	5	0
				219331	220695	-	454	accC	CPn0182	acetyl-CoA carboxylase biotin carboxylase subunit	31	4	91	6
				220692	221195	-	167	accB	CPn0183	acetyl-CoA carboxylase biotin carboxyl carrier protein subunit	4	0	16	4
				221218	221775	-	185	efp_1	CPn0184	elongation factor P	12	3	33	7
	222621			221762	222451	-	229	rpe	CPn0185	ribulose-phosphate 3-epimerase	21	0	38	11
	222871			222899	224071	+	390	IncA	CPn0186	IncA	16	2	23	4
	224206			224248	225048	+	266	CPn0187	CPn0187	methylase	8	2	32	0
				225111	226403	+	430	CPn0188	CPn0188	hypothetical protein	17	3	29	6
				226400	229828	+	1142	CPn0189	CPn0189	hypothetical protein	12	4	50	1
				229919	231277	+	452	CPn0190	CPn0190	hypothetical protein	5	1	3	1
				231311	231991	-	226	glnQ	CPn0191	amino acid ABC transporter ATPase	4	1	0	0
				231981	232634	-	217	glnP	CPn0192	amino acid ABC transporter ATPase	0	1	4	0
	233359			232683	233126	-	147	argR	CPn0193	arginine repressor	3	6	10	1
	233186			233210	234244	+	344	gcp_2	CPn0194	putative DNA-binding/iron metalloprotein/AP endonuclease	11	6	18	7
S	234004			234190	235788	+	532	oppA_1	CPn0195	oligopeptide binding protein	16	0	76	7
				235939	237522	+	527	oppA_2	CPn0196	oligopeptide binding protein	5	1	7	0
AS	237544		237186	237186	237544	-		pCpn15	pCpn15	putative sRNA, antisense to CPn0196	8	5	11	2
				237578	238885	+	435	oppA_3	CPn0197	oligopeptide binding protein	17	1	6	2
	238989			239169	240749	+	526	oppA_4	CPn0198	oligopeptide binding protein	7	3	44	4
	240984			241042	241986	+	314	oppB_1	CPn0199	oligopeptide permease	17	10	62	3
				242017	242871	+	284	oppC_1	CPn0200	oligopeptide permease	1	1	11	0
				242864	243718	+	284	oppD	CPn0201	oligopeptide transport ATPase	1	0	18	1
			244846	243715	244503	+	262	oppF	CPn0202	oligopeptide transport ATPase	1	0	1	2
				245008	245805	+	265	CPn0203	CPn0203	hypothetical protein	0	0	0	0
				245817	246005	+	62	CPn0204	CPn0204	hypothetical protein	0	0	0	0
				246133	246330	+	65	CPn0205	CPn0205	hypothetical protein	3	2	22	4
S	246181			246409	247164	+	251	CPn0206	CPn0206	hypothetical protein	10	0	29	3
				247208	248620	+	470	ybhI	CPn0207	dicarboxylase translocator	10	4	23	3
IG	248672		248719	248672	248719	+		pCpn16	pCpn16	putative sRNA, intergenic between CPn0207 and CPn0208	21	96	34	53
				248953	250605	+	550	pfkA_2	CPn0208	diphosphate--fructose-6-phosphate 1-phosphotransferase	12	0	35	3
AS	251272		250976	250976	251272	-		pCpn17	pCpn17	putative sRNA, antisense to CPn0209	2	1	10	9
				251036	251275	+	79	CPn0209	CPn0209	hypothetical protein	0	0	0	0
				251437	252384	-	315	CPn0210	CPn0210	hypothetical protein	3	0	4	1
				252460	252756	-	98	CPn0211	CPn0211	hypothetical protein	4	1	2	0
				252885	254066	-	393	CPn0212	CPn0212	hypothetical protein	4	0	6	1
				254187	254342	-	51	CPn0213	CPn0213	hypothetical protein	3	0	0	0
				254443	255657	-	404	CPn0214	CPn0214	hypothetical protein	1	0	7	3
				255756	257015	-	419	CPn0215	CPn0215	hypothetical protein	10	2	15	3
	257637			257171	257608	-	145	CPn0216	CPn0216	hypothetical protein	6	2	11	4
				257896	258582	+	228	ypdP	CPn0217	hypothetical protein	4	0	2	0
				258579	259058	-	159	CPn0218	CPn0218	hypothetical protein	11	3	5	0
				259357	260475	+	372	tgt	CPn0219	queuine tRNA-ribosyltransferase	15	5	6	0
AS	260651		260059	260059	260651	-		pCpn18	pCpn18	putative sRNA, intergenic overlaps with CPn0083	5	5	11	3
	260663		261390	260696	261241	+	181	CPn0220	CPn0220	hypothetical protein	84	34	25	3
	261616	261631		261657	262067	+	136	CPn0221	CPn0221	hypothetical protein	31	14	94	21
				262504	262845	+	113	CPn0222	CPn0222	hypothetical protein	9	0	1	0
	262938			262956	263336	+	126	CPn0223	CPn0223	hypothetical protein	9	2	8	2
				263435	263677	+	80	CPn0224	CPn0224	hypothetical protein	9	0	0	2
				263873	264544	+	223	CPn0225	CPn0225	hypothetical protein	10	8	11	0
		264614		264566	264970	+	134	CPn0226	CPn0226	hypothetical protein	0	0	0	0
			264492	265006	265416	-	136	dsbB	CPn0227	putative disulfide oxidoreductase	3	1	29	2
	266135			265409	266110	-	233	dsbG	CPn0228	disulfide bond chaperone	3	2	12	0
	266307		267752	266328	267563	+	411	CPn0229	CPn0229	hypothetical protein	11	3	37	2
				267573	268253	-	226	CPn0230	CPn0230	hypothetical protein	5	1	6	2
				268250	268957	-	235	tauB	CPn0231	nitrate/iron ABC transporter ATPase	29	5	25	9
				268992	269065	-	74	Ile tRNA	CPnt07	Ile tRNA	3696	12290	4475	10432
	269203			269070	269142	-	73	Ala tRNA	CPnt08	Ala tRNA	1583	2815	1726	4065
	270152			269229	270122	-	297	CPn0232	CPn0232	putative 5'-methylthioadenosine nucleosidase	3	2	23	1
				270245	270424	-	59	CPn0233	CPn0233	hypothetical protein	0	4	2	3
AS	270299		270431	270431	270299	-		pCpn19	pCpn19	putative sRNA, antisense to CPn0233	1	1	6	5
	271269		270487	270545	271240	-	231	CPn0234	CPn0234	hypothetical protein	228	92	135	27
S	270939		270890	270890	270939	-		pCpn20	pCpn20	putative sRNA, sense to CPn0234	30	45	10	15
	271379			271416	272180	+	254	kdsB	CPn0235	3-deoxy-manno-octulosonate cytidylyltransferase	17	13	20	4
				272156	273769	+	537	pyrG	CPn0236	CTP synthetase	15	5	28	1
				273762	274217	+	151	yggF	CPn0237	Holliday junction resolvase-like protein	4	0	3	0
				274303	275841	+	512	zwf	CPn0238	glucose-6-phosphate 1-dehydrogenase	8	0	23	3
				275899	276675	+	258	devB	CPn0239	6-phosphogluconolactonase	4	0	10	0
	277941			276695	277861	-	388	CPn0240	CPn0240	hypothetical protein	27	28	17	1
				278200	279354	-	384	CPn0241	CPn0241	hypothetical protein	59	11	29	5
AS	278732		278895	278732	278895	+		pCpn21	pCpn21	putative sRNA, antisense to CPn0241	23	4	5	6
AS	279422		279724	279422	279724	+		pCpn22	pCpn22	putative sRNA, antisense to CPn0242	0	5	0	4
	279955			279484	279918	-	144	CPn0242	CPn0242	hypothetical protein	23	6	22	2
	280591		280084	280130	280555	-	141	CPn0243	CPn0243	hypothetical protein	152	65	41	6
	280733			280918	281559	+	213	adk	CPn0244	adenylate kinase	33	2	36	3
AS	281677		281267	281267	281677	-		pCpn23	pCpn23	putative sRNA, antisense to CPn0244 and CPn0245	0	0	7	5
			282704	281645	282502	+	285	ydhO	CPn0245	polysaccharide hydrolase-invasin repeat family	13	10	10	12
			282485	282548	282952	-	134	rpsI	CPn0246	30S ribosomal protein S9	38	3	19	6
AS	282641		282703	282641	282703	+		pCpn24	pCpn24	putative sRNA, antisense to CPn0246	3	12	6	13
	283439			282966	283415	-	149	rplM	CPn0247	50S ribosomal protein L13	102	29	373	22
			283615	283647	284327	-	226	ycfV	CPn0248	ABC transporter ATPase	2	0	11	0
				284330	285841	-	503	CPn0249	CPn0249	hypothetical protein	44	12	56	24
AS	286087			285899	286057	-	52	rpmG	CPn0250	50S ribosomal protein L33	8	9	16	12
				286060	287562	+	500	CPn0251	CPn0251	hypothetical protein	18	3	38	6
				288456	289262	-	268	CPn0254	CPn0254	hypothetical protein	0	0	2	0
				289326	290165	-	279	CPn0255	CPn0255	hypothetical protein	5	0	3	0
				290395	291264	-	289	CPn0256	CPn0256	hypothetical protein	1	0	4	0
				291264	292127	-	287	CPn0257	CPn0257	hypothetical protein	0	0	0	0
			293316	293317	293399	-	83	Tyr tRNA	CPnt09	Tyr tRNA	330	373	252	477
	293497			293405	293477	-	73	Thr tRNA	CPnt10	Thr tRNA	705	1680	909	2688
				293545	294045	-	166	secA_1	CPn0260	protein translocase subunit	4	2	12	0
	294276			294302	295036	+	244	ydaO	CPn0261	PP-loop superfamily ATPase	2	1	12	0
	295081			295091	295936	+	281	surE	CPn0262	stationary phase survival protein SurE	8	0	29	0
	296065			296075	296147	+	73	Val tRNA	CPnt11	Val tRNA	676	1236	815	1681
			296226	296151	296224	+	74	Asp tRNA	CPnt12	Asp tRNA	721	2465	1536	2395
				296249	297139	+	296	yqfU	CPn0263	hypothetical protein	24	0	23	2
S	297709			297152	297730	-	192	ubiD	CPn0264	aromatic acid decarboxylase	6	1	2	4
				297727	298620	-	297	ubiA	CPn0265	prenyltransferase	1	0	7	0
IG	298666		298738	298666	298738	+		pCpn25	pCpn25	putative sRNA, intergenic between CPn0265 and CPn 266	838	26	454	18
	299159			299184	299879	+	231	CPn0266	CPn0266	hypothetical protein	5	3	0	0
				300122	300913	+	263	CPn0267	CPn0267	hypothetical protein	3	0	1	0
				300935	301321	+	128	CPn0268	CPn0268	hypothetical protein	0	0	0	0
				301473	302450	-	325	CPn0269	CPn0269	dipeptidase	5	0	17	2
				302465	303325	-	286	ywlC	CPn0270	SuA5 superfamily-related protein	3	0	11	0
	303609			303634	304365	+	243	CPn0271	CPn0271	lysophospholipase esterase	7	1	26	4
				304337	305233	-	298	dnaX_2	CPn0272	DNA polymerase III subunit delta'	1	2	5	1
				305224	305844	-	206	tmk	CPn0273	thymidylate kinase	9	0	13	1
				305849	308353	-	834	gyrA_1	CPn0274	DNA gyrase subunit A	44	6	105	11
				308369	310786	-	805	gyrB	CPn0275	DNA gyrase subunit B	37	6	93	6
	311277			310790	311137	-	115	CPn0276	CPn0276	hypothetical protein	21	3	89	8
				311401	311910	-	169	CPn0277	CPn0277	hypothetical protein	2	0	12	0
S		312788		312057	312875	-	272	CPn0278	CPn0278	outer membrane lipoprotein protein	7	2	16	4
				312872	313537	-	221	CPn0279	CPn0279	ABC transporter permease	6	1	24	1
				313547	314572	-	341	dppF_1	CPn0280	peptide ABC transporter ATPase	3	0	2	1
	315030			315057	316106	+	349	dhnA	CPn0281	fructose-bisphosphate aldolase	9	6	79	9
				316126	317532	+	468	xasA	CPn0282	amino acid transporter	13	1	44	0
				317529	318497	-	322	CPn0283	CPn0283	hypothetical protein	7	2	12	3
AS	317557		317607	317557	317607	+		pCpn26	pCpn26	putative sRNA, antisense to CPn0284	11	14	21	23
S	317606		317562	317562	317606	-		pCpn27	pCpn27	putative sRNA, sense to 3'end of CPn0284	1	2	10	3
AS	317678		317840	317678	317840	+		pCpn28	pCpn28	putative sRNA, antisense to CPn0284	5	2	7	2
				318548	319045	-	165	CPn0284	CPn0284	hypothetical protein	3	1	7	3
	320629			319048	320595	-	515	CPn0285	CPn0285	hypothetical protein	30	13	22	3
S	322355			320647	322059	-	470	mgtE	CPn0286	Mg2+ transporter	15	1	63	9
				322086	324221	-	711	CPn0287	CPn0287	hypothetical protein	9	3	36	5
	325824			324568	325716	-	382	CPn0288	CPn0288	hypothetical protein	3	0	11	2
AS	325089		325380	325089	325380	+		pCpn29	pCpn29	putative sRNA, antisense to CPn0288	9	0	18	5
	325791			325812	326999	+	395	aaaT	CPn0289	neutral amino acid (glutamate) transporter	6	0	16	0
				327042	328526	+	494	CPn0290	CPn0290	Na-dependent transporter	6	0	14	0
	328638			328667	329197	+	176	incB	CPn0291	inclusion membrane protein B	15	12	20	5
				329228	329839	+	203	incC	CPn0292	inclusion membrane protein C	9	1	17	1
				329949	332726	+	925	CPn0293	CPn0293	hypothetical protein	26	26	65	11
S	330088		330142	330088	330142	+		pCpn30	pCpn30	putative sRNA, sense to CPn0293	7	0	14	4
AS	330522		330471	330471	330522	-		pCpn31	pCpn31	putative sRNA, antisense to CPn0293	8	19	14	15
				333092	333505	+	137	CPn0294	CPn0294	cAMP-dependent protein kinase regulatory subunit	4	0	3	2
IG	333613	333540	333433	333433	333613	-		pCpn32	pCpn32	putative sRNA, intergneic between CPn0294 and CPn0295	281	153	382	219		#VALUE!
				333624	333863	-	79	acpP	CPn0295	acyl carrier protein	10	0	75	5
AS	333759		333823	333759	333823	+		pCpn33	pCpn33	putative sRNA, antisense to CPn0295	0	0	17	11
				334019	334765	-	248	fabG	CPn0296	3-ketoacyl-(acyl-carrier-protein) reductase	16	0	40	7
S	336015			334771	335697	-	308	fabD	CPn0297	acyl-carrier-protein S-malonyltransferase	8	1	23	0
	336733			335714	336721	-	335	fabH	CPn0298	3-oxoacyl-(acyl carrier protein) synthase III	19	2	59	15
AS	336484		336546	336484	336546	+		pCpn34	pCpn34	putative sRNA, antisense to CPn0298	4	1	10	2
	336771			336816	337418	+	200	recR	CPn0299	recombination protein RecR	7	2	2	4
	337734			337783	340155	+	790	yaeT	CPn0300	OMP85 family membrane protein	27	3	91	7
	340226			340250	340765	+	171	CPn0301	CPn0301	OmpH-like Outer membrane protein	19	3	84	31
		340775	342104	340787	341869	+	360	lpxD	CPn0302	UDP-3-O-[3-hydroxymyristoyl] glucosamine N-acyltransferase	68	6	128	15
			341899	341918	342958	-	346	CPn0303	CPn0303	hypothetical protein	1	2	12	1
	343095			343133	344161	+	342	pdhA	CPn0304	pyruvate dehydrogenase Alpha	24	5	71	9
				344154	345140	+	328	pdhB	CPn0305	pyruvate dehydrogenase Beta	17	1	33	0
			346492	345145	346434	+	429	pdhC	CPn0306	branched-chain alpha-keto acid dehydrogenase subunit E2	6	2	28	6
	349012	347404	346447	346512	348986	-	824	glgP	CPn0307	glycogen phosphorylase	20	1	83	17
	349211		349695	349234	349599	+	121	CPn0308	CPn0308	hypothetical protein	58	32	43	13
	351008			349592	350974	-	460	dnaA	CPn0309	chromosomal replication initiation protein	7	0	30	9
AS	349722		350069	349722	350069	+		pCpn35	pCpn35	putative sRNA, antisense to CPn0309	14	6	18	12
				351046	353433	-	795	60IM	CPn0310	putative inner membrane protein translocase component YidC	18	11	65	6
				353572	354438	-	288	lgt	CPn0311	prolipoprotein diacylglyceryl transferase	4	0	19	2
	354500			354524	354979	+	151	CPn0312	CPn0312	hypothetical protein	12	1	56	2
				354990	355358	+	122	acpS	CPn0313	4'-phosphopantetheinyl transferase	0	0	2	0
	356442			355350	356285	-	311	trxB	CPn0314	thioredoxin reductase	15	0	48	3
	356812	356940		356977	358719	+	580	rpsA	CPn0315	30S ribosomal protein S1	40	2	95	20
				358820	360124	+	434	nusA	CPn0316	transcription elongation factor NusA	23	1	46	0
				360081	362753	+	890	infB	CPn0317	translation initiation factor IF-2	18	1	54	9
				362767	363129	+	120	rbfA	CPn0318	ribosome-binding factor A	1	1	18	2
				363175	363882	+	235	truB	CPn0319	tRNA pseudouridine synthase B	9	0	16	1
				363860	364786	+	308	ribF	CPn0320	bifunctional riboflavin kinase/FMN adenylyltransferase	0	0	4	1
	365990			364764	365858	-	364	ychF	CPn0321	GTP-dependent nucleic acid-binding protein EngD	16	5	20	4
	366208			366249	367331	+	360	yscU	CPn0322	type III secretion system protein	8	1	42	24
				367331	369463	+	710	lcrD	CPn0323	low calcium response D	15	1	56	10
S	369367			369492	370691	+	399	lcrE	CPn0324	low calcium response E	20	1	73	2
				370708	371151	+	147	sycE	CPn0325	secretion chaperone	3	0	24	2
				371148	372728	+	526	malQ	CPn0326	4-alpha-glucanotransferase	1	0	4	1
	372893			372945	373214	+	89	rpmB	CPn0327	50S ribosomal protein L28	33	9	83	7
				373241	374995	+	584	CPn0328	CPn0328	hypothetical protein	16	4	19	5
			376325	375088	376149	+	353	CPn0329	CPn0329	phopholipase D superfamily protein	8	6	15	2
				376199	376675	-	158	CPn0330	CPn0330	hypothetical protein	36	15	49	12
	378474			376698	378437	-	579	CPn0331	CPn0331	hypothetical protein	530	314	761	168
S			378551	378533	378655	-	40	CPn0332	CPn0332	hypothetical protein	12252	14203	9173	4542
	379124			378797	379090	-	97	CPn0333	CPn0333	late transcription unit B protein	182	83	231	53
	379267			379311	379826	+	171	CPn0334	CPn0334	hypothetical protein	6	1	9	1
				379817	380677	+	286	folD	CPn0335	bifunctional 5,10-methylene-tetrahydrofolate dehydrogenase/ 5,10-methylene-tetrahydrofolate cyclohydrolase	11	2	6	0
				380650	381594	+	314	yojL	CPn0336	hypothetical protein	8	5	15	9
	382052			381572	382027	-	151	smpB	CPn0337	SsrA-binding protein	5	3	14	1
	382209			382278	383378	+	366	dnaN	CPn0338	DNA polymerase III subunit beta	12	1	92	15
S	383265			383419	384037	+		CPn0339	CPn0339	-	12	0	7	0
				383841	384159	+		CPn0340	CPn0340	-	0	0	0	0
				384159	384498	+		CPn0341	CPn0341	-	0	0	0	0
	384611			384621	385065	+		CPn0342	CPn0342	-	26	10	25	7
				384998	385598	+		CPn0343	CPn0343	-	17	9	6	0
				385555	387420	-	621	yaeL	CPn0344	metalloprotease	19	1	34	5
	388599			387433	388572	-	379	yaeM	CPn0345	1-deoxy-D-xylulose 5-phosphate reductoisomerase	19	3	94	3
				388701	389675	-	324	ytgD	CPn0346	integral membrane protein	1	1	7	1
AS	389562		389909	389562	389909	+		pCpn36	pCpn36	putative sRNA, antisense to CPn0346 and CPn0347	2	1	2	2
				389675	391021	-	448	ytgC	CPn0347	integral membrane protein	4	0	18	2
				391024	391803	-	259	ytgB_1	CPn0348	rRNA methylase	8	3	24	3
	392804			391787	392770	-	327	ytgA	CPn0349	solute protein binding family	17	3	39	5
	393126			393181	393687	+	168	CPn0350	CPn0350	hypothetical protein	41	10	94	41
S		395393	395491	393888	395435	+	515	adt_1	CPn0351	ADP/ATP translocase	165	22	133	4
	395555			395574	396833	+	419	CPn0352	CPn0352	hypothetical protein	7	3	14	2
				396893	397138	+	81	CPn0353	CPn0353	hypothetical protein	2	1	0	1
S	397135			397167	398510	+	447	CPn0354	CPn0354	hypothetical protein	7	2	23	7
	399916			398588	399889	-	433	CPn0355	CPn0355	hypothetical protein	13	6	55	14
				400106	400459	-	117	CPn0356	CPn0356	hypothetical protein	0	0	1	0
				400466	401317	-	283	CPn0357	CPn0357	hypothetical protein	4	1	20	1
				401575	401751	-	58	CPn0358	CPn0358	hypothetical protein	1	0	6	0
	401862		403914	402012	403820	+	602	lepA	CPn0359	GTP-binding protein LepA	14	4	30	7
S	405483		403877	403919	405358	-	479	gnd	CPn0360	6-phosphogluconate dehydrogenase	50	20	72	17
				405379	406647	-	422	tyrS	CPn0361	tyrosyl-tRNA synthetase	25	13	42	5
	407848	407845		407052	407825	-	257	rpsD	CPn0362	RNA polymerase sigma factor sigma-28	28	12	107	5
	410234	409801		407940	409688	-	582	flhA	CPn0363	type III secretion system protein	9	0	30	4
	409824		409924	409848	409922	+	75	Pro tRNA	CPnt13	Pro tRNA	162	258	91	394
				409966	410241	+	91	fer4	CPn0364	ferredoxin IV	12	0	24	1
AS	410234		410104	410104	410234	-		pCpn37	pCpn37	putative sRNA, antisense to CPn0364	1	1	2	1
IG	410321		410359	410321	410359	+		pCpn38	pCpn38	putative sRNA, intergenic between CPn0264 and CPn0365	29	28	40	26
	410421	410506		410528	411547	+	339	CPn0365	CPn0365	hypothetical protein	15	3	5	3
				411976	412443	+	155	CPn0366	CPn0366	hypothetical protein	7	1	0	0
	413086			413102	413839	+	245	CPn0367	CPn0367	hypothetical protein	62	13	39	1
				413790	414110	+	106	CPn0368	CPn0368	hypothetical protein	6	0	4	0
	414327			414351	415565	+	404	CPn0369	CPn0369	hypothetical protein	148	79	100	28
				415800	416915	+	371	CPn0370	CPn0370	hypothetical protein	40	14	28	3
	417079			417147	417506	+	119	CPn0371	CPn0371	hypothetical protein	10	2	7	2
	417661			417687	418004	+	105	CPn0372	CPn0372	hypothetical protein	7	1	10	6
	418354			418380	420221	+	613	gcpE	CPn0373	4-hydroxy-3-methylbut-2-en-1-yl diphosphate synthase	41	4	9	2
				420218	420964	+	248	CPn0374	CPn0374	hypothetical protein	2	2	15	1
				421121	421618	+	165	CPn0375	CPn0375	hypothetical protein	4	2	11	1
				421854	422297	+	147	CPn0376	CPn0376	hypothetical protein	1	1	2	0
				422344	423438	-	364	sucB_1	CPn0377	dihydrolipoamide succinyltransferase	12	0	40	9
	426201			423442	426168	-	908	sucA	CPn0378	2-oxoglutarate dehydrogenase E1 component	20	7	128	13
	426180			426322	426768	+	148	CPn0379	CPn0379	hypothetical protein	10	2	7	1
				426758	427879	+	373	hemN_1	CPn0380	coproporphyrinogen III oxidase	21	1	6	2
	429828			428034	429809	-	591	CPn0381	CPn0381	hypothetical protein	36	26	29	4
AS	428595		418822	428595	418822	+		pCpn39	pCpn39	putative sRNA, antisense to CPn0381	3	0	4	0
S	430107		429959	429959	430107	-		pCpn40	pCpn40	putative sRNA, sense to 3' end of CPn0282	0	4	16	12
			429951	430033	430749	-	238	yabC_1	CPn0382	SAM-dependent methytransferase	67	57	54	14
	431759	431566		430746	431693	-	315	CPn0383	CPn0383	hypothetical protein	267	176	190	63
	432409		431793	431859	432377	-	172	hctB	CPn0384	histone-like protein 2	978	616	871	267
			432451	432519	434018	-	499	pepA	CPn0385	leucyl aminopeptidase	44	2	85	7
				434043	434525	-	160	ssb	CPn0386	single-stranded DNA-binding protein	9	0	43	5
	435228	435225		434696	435196	-	166	CPn0387	CPn0387	hypothetical protein	50	24	175	89
LL	435329			435329	437323	+	664	glgX	CPn0388	glycogen hydrolase (debranching)	12	1	36	2
S	438387		437099	437316	438134	-	272	CPn0389	CPn0389	hypothetical protein	23	5	112	21
	439225			438131	439144	-	337	ruvB	CPn0390	Holliday junction DNA helicase RuvB	2	3	44	32
				439507	439692	-	61	CPn0391	CPn0391	hypothetical protein	0	0	0	0
AS	439638			439814	440386	+	190	dcd	CPn0392	deoxycytidine triphosphate deaminase	17	2	62	2
				440379	440726	+	115	CPn0393	CPn0393	hypothetical protein	9	0	12	1
				440736	441971	+	411	tlyC_1	CPn0394	CBS domain protein (hemolysin homolog)	8	0	23	4
			443279	441964	443178	+	404	CPn0395	CPn0395	hypothetical protein	6	0	18	0
S	444625			443238	444353	-	371	yhfO	CPn0396	NifS-related aminotransferase	13	5	23	8
	445182			444378	445115	-	245	CPn0397	CPn0397	PP2C phosphatase family protein	2	0	9	3
IG	445308		445452	445308	445452	+		pCpn41	pCpn41	putative sRNA, intergenic upstream of CPn0398	253	348	757	907
				445533	445703	+	56	CPn0398	CPn0398	hypothetical protein	18	5	75	5
				445879	446526	+	215	CPn0399	CPn0399	hypothetical protein	8	0	39	2
				446536	447309	+	257	CPn0400	CPn0400	hypothetical protein	3	0	19	1
IG	447422		447312	447312	447422	-		SRPRNA	CPns03	SRP_RNA	2355	2465	1914	1402
S	448178			447492	447884	-	130	CPn0401	CPn0401	hypothetical protein	4	7	49	26
				447885	448994	-	369	mutY	CPn0402	adenine glycosylase	4	0	2	0
S	449019			449015	449713	+	232	yceC	CPn0403	pseudouridine synthetase family protein	5	0	2	2
				449868	450887	-	339	CPn0404	CPn0404	hypothetical protein	3	0	0	0
				450963	451739	-	258	CPn0405	CPn0405	hypothetical protein	2	0	2	0
	451874	451941	452950	451969	452868	+	299	fabI	CPn0406	enoyl-(acyl carrier protein) reductase	36	5	49	9
				452855	453742	-	295	CPn0407	CPn0407	HAD family phosphatase/phosphatase	2	0	8	1
	454010	454083		454105	454584	+	159	CPn0408	CPn0408	hypothetical protein	10	6	22	2
	454588			454645	455130	+	161	CPn0409	CPn0409	hypothetical protein	20	6	21	15
S	455041			455123	455836	+	237	dnaQ_1	CPn0410	DNA polymerase III subunit epsilon	27	5	31	5
				455833	456612	+	259	CPn0411	CPn0411	hypothetical protein	3	2	10	2
				456590	457249	+	219	CPn0412	CPn0412	hypothetical protein	0	0	3	0
				457224	459203	-	659	msbA	CPn0413	transport ATP binding protein	8	1	28	3
				459169	460143	-	324	accA	CPn0414	acetyl-CoA carboxylase carboxyltransferase subunit alpha	17	2	68	3
S	461462			460218	461498	-	426	CPn0415	CPn0415	hypothetical protein	34	8	137	50
AS	461510		461668	461510	461668	+		pCpn42	pCpn42	putative sRNA, antisense to CPn0416	5	0	9	1
			461486	461554	461856	-	100	himD	CPn0416	integration host factor Alpha	109	23	332	40
	462136		462215	462141	462214	+	74	Arg tRNA	CPnt14	Arg tRNA	133	695	162	1018
S	463078			462241	463035	-	264	amiA	CPn0417	N-acetylmuramoyl alanine amidase	12	4	48	19
	464527			462950	464401	-	483	murE	CPn0418	UDP-N-acetylmuramoylalanyl-D-glutamate--2,6-diaminopimelate ligase	16	4	20	8
AS	463808		463986	463808	463986	+		pCpn43	pCpn43	putative sRNA, antisense to CPn0418	4	0	4	1
				464873	466834	-	653	pbp3	CPn0419	transglycolase/transpeptidase	4	0	12	0
				466821	467108	-	95	CPn0420	CPn0420	hypothetical protein	1	1	5	0
	468029			467105	467998	-	297	mraW	CPn0421	S-adenosyl-methyltransferase MraW	5	0	13	0
AS	467414		467532	467414	467532	+		pCpn44	pCpn44	putative sRNA, antisense to CPn0421	0	0	5	4
	468217			468242	468787	+	181	CPn0422	CPn0422	hypothetical protein	23	1	96	16
			469277	468791	469219	+	142	CPn0423	CPn0423	hypothetical protein	8	0	25	1
	469398			469612	470964	+	450	dnaA	CPn0424	chromosomal replication initiation protein	44	24	226	158
				470980	471567	+	195	CPn0425	CPn0425	hypothetical protein	1	0	13	2
				471533	472111	-	192	CPn0426	CPn0426	hypothetical protein	0	0	0	0
				472207	473718	+	503	nqr2	CPn0427	Na(+)-translocating NADH-quinone reductase subunit B	5	1	45	2
AS	473904		473535	473535	473904	-		pCpn45	pCpn45	putative sRNA, antisense to CPn0428	0	0	8	3
				473722	474684	+	320	nqr3	CPn0428	Na(+)-translocating NADH-quinone reductase subunit C	4	0	17	1
				474681	475322	+	213	nqr4	CPn0429	Na(+)-translocating NADH-quinone reductase subunit D	2	0	11	3
	475287			475326	476096	+	256	nqr5	CPn0430	Na(+)-translocating NADH-quinone reductase subunit E	2	0	18	2
				476148	476483	-	111	CPn0431	CPn0431	hypothetical protein	2	1	0	0
				476511	476816	-	101	CPn0432	CPn0432	hypothetical protein	7	0	5	0
				476926	477273	-	115	gcsH	CPn0433	glycine cleavage system protein H	2	0	10	1
S	479378			477273	479462	-	729	CPn0434	CPn0434	hypothetical protein	34	2	82	14
			479406	479472	480902	-	476	CPn0435	CPn0435	phospholipase D superfamily protein	22	33	32	6
	481711			480899	481618	-	239	lplA_1	CPn0436	lipoate protein ligase-like protein	12	6	8	4
	481787		484440	481816	484353	+	845	clpC	CPn0437	ClpC protease	35	13	223	10
	485497		484231	484331	485416	-	361	mnmA	CPn0438	tRNA-specific 2-thiouridylase MnmA	6	8	26	6
	485532			485553	486080	+	175	CPn0439	CPn0439	hypothetical protein	39	4	11	2
			486763	486105	486743	+	212	CPn0440	CPn0440	hypothetical protein	4	2	18	0
	486858			486891	487841	+	316	CPn0441	CPn0441	hypothetical protein	18	5	24	12
				488013	488531	+	172	CPn0442	CPn0442	hypothetical protein	11	1	3	1
	488670			488729	489982	+	417	CPn0443	CPn0443	hypothetical protein	329	227	273	103
			494713	490287	494510	+	1407	pmp_6	CPn0444	polymorphic Outer membrane protein G/I family	125	48	316	44
	494742			494772	497582	+	936	pmp_7	CPn0445	polymorphic Outer membrane protein G family	74	12	263	16
			500455	497626	500418	+	930	pmp_8	CPn0446	polymorphic Outer membrane protein G family	62	10	258	22
	500539		503697	500568	503354	+	928	pmp_9	CPn0447	polymorphic Outer membrane protein G/I family	38	8	168	6
IG	503607		503533	503607	503533	+		pCpn46	pCpn46	putative sRNA, intergenic between CPn0447 and CPn0448	5	5	8	5
				503695	504810	-	371	yxjG_2	CPn0448	hypothetical protein	2	0	7	0
		506746	505175	505326	507231	-		pmp_10.1	CPn0449	-	118	16	322	46
	508137			507176	508112	-		pmp_10.2	CPn0450	-	52	11	334	36
	508248			508275	511061	+	928	pmp_11	CPn0451	polymorphic Outer membrane protein G family	31	5	168	28
			512944	511319	512863	+	514	pmp_12	CPn0452	polymorphic Outer membrane protein (truncated) A/I family	19	7	32	9
IG	513197		512905	512905	513197	-		pCpn47	pCpn47	putative sRNA, intergenic between CPn0452 and CPn 0453	2	0	2	15
	513209			513234	516155	+	973	pmp_13	CPn0453	polymorphic Outer membrane protein G family	43	19	391	53
			519308	516182	519118	+	978	pmp_14	CPn0454	polymorphic Outer membrane protein H family	192	94	731	137
				519455	520348	-	297	CPn0455	CPn0455	hypothetical protein	3	0	2	2
	521566			520324	521532	-	402	CPn0456	CPn0456	hypothetical protein	4	0	7	0
				522117	523865	-	582	CPn0457	CPn0457	hypothetical protein	44	26	46	49
S	523061		522987	522987	523061	-		pCpn48	pCpn48	putative sRNA, sense to CPn0457	35	23	38	46
				524233	526320	-	695	CPn0458	CPn0458	hypothetical protein	38	15	10	2
				526616	527005	-	129	CPn0459	CPn0459	hypothetical protein	1	0	0	0
				526989	527840	-	283	CPn0460	CPn0460	hypothetical protein	1	0	0	0
	528667			527841	528638	-	265	CPn0461	CPn0461	hypothetical protein	12	22	12	3
	531147			529034	531052	-	672	CPn0462	CPn0462	hypothetical protein	5	4	4	3
AS	531107		531468	531107	531468	+		pCpn49	pCpn49	putative sRNA, antisense to CPn0463	1	2	21	0
				531188	532357	-	389	CPn0463	CPn0463	hypothetical protein	1	1	0	1
				532363	532842	-	159	CPn0464	CPn0464	hypothetical protein	3	1	0	1
	533440			532868	533212	-	114	CPn0465	CPn0465	hypothetical protein	3	4	0	0
	533701			533724	536540	+	938	pmp_15	CPn0466	polymorphic Outer membrane protein E family	93	15	302	31
				536633	539437	+	934	pmp_16	CPn0467	polymorphic Outer membrane protein E family	22	6	237	22
S	539655			539631	540435	+		pmp_17.1	CPn0468	-	30	1	97	10
				540398	541463	+		pmp_17.2	CPn0469	-	3	0	13	2
				541357	542535	+	392	pmp_17.3	CPn0470	polymorphic Outer membrane protein (Frame-shift with CPn0469)	0	0	4	0
				542564	545404	+	946	pmp_18	CPn0471	polymorphic Outer membrane protein E/F family	2	1	6	1
				545578	547905	-	775	CPn0472	CPn0472	hypothetical protein	295	299	431	192
IG	548000		548167	548000	548167	+		pCpn50	pCpn50	putative sRNA, intergenic between CPn0472 and CPn0473	18	64	17	24
				548067	549593	-	508	CPn0473	CPn0473	hypothetical protein	391	287	357	111
	551592			549804	551573	-	589	CPn0474	CPn0474	hypothetical protein	123	69	79	9
S	553868			551682	553844	-	720	glgB	CPn0475	glycogen branching enzyme	62	10	57	27
				553855	554844	-	329	CPn0476	CPn0476	hypothetical protein	9	2	6	0
	556141			554841	556106	-	421	yqeV	CPn0477	hypothetical protein	14	7	22	15
				556207	557625	-	472	hflX	CPn0478	GTP binding protein	20	8	26	6
	558521			557613	558425	-	270	phnP	CPn0479	metal dependent hydrolase	229	69	359	80
				558647	559303	-	218	CPn0480	CPn0480	hypothetical protein	11	4	11	7
				559336	560946	-	536	CPn0481	CPn0481	hypothetical protein	22	11	43	5
	561771	561754		560958	561737	-	259	artJ	CPn0482	arginine periplasmic binding protein	40	13	57	32
				561836	564967	+	1043	CPn0483	CPn0483	hypothetical protein	131	73	412	60
				564970	565827	+	285	aroG	CPn0484	3-deoxy-7-phosphoheptulonate synthase	6	6	10	13
	565998		566281	566038	566232	+	64	CPn0485	CPn0485	hypothetical protein	24	25	47	22
	567946		566337	566402	567784	-	460	CPn0486	CPn0486	putative proline permease	14	2	36	10
				568109	569740	-	543	CPn0487	CPn0487	hypothetical protein	12	0	14	3
				569764	570096	-	110	ycfF	CPn0488	HIT family hydrolase	11	2	22	6
	570987			570093	570965	-	290	CPn0489	CPn0489	hypothetical protein	36	20	63	19
	571191		573520	571279	573336	+	685	CPn0490	CPn0490	hypothetical protein	3	1	39	1
	574568		573214	573333	574352	-	339	CPn0491	CPn0491	hypothetical protein	24	14	123	36
				574652	574807	+	51	CPn0492	CPn0492	hypothetical protein	3	0	0	0
				574852	575004	-	50	CPn0493	CPn0493	hypothetical protein	5	6	8	7
S	575352			575143	575364	-	73	CPn0494	CPn0494	hypothetical protein	29	20	22	13
				575603	576796	+	397	aspC	CPn0495	L,L-diaminopimelate aminotransferase	11	1	22	8
				576793	577815	+	340	CPn0496	CPn0496	hypothetical protein	3	1	16	3
				577817	578089	-	90	CPn0497	CPn0497	hypothetical protein	36	57	35	17
	579076			578082	579035	-	317	CPn0498	CPn0498	hypothetical protein	116	69	328	59
AS	578934		579257	578934	579257	+		pCpn51	pCpn51	putative sRNA, antisense to CPn0498 and CPn0499	18	6	22	4
	580398			579202	580359	-	385	CPn0499	CPn0499	hypothetical protein	232	170	224	76
	580542			580659	582365	+	568	proS	CPn0500	prolyl-tRNA synthetase	39	15	64	6
S	582465			582457	583653	+	398	hrcA	CPn0501	heat-inducible transcription repressor	27	17	17	7
				583650	584204	+	184	grpE	CPn0502	HSP-70 cofactor	7	1	6	2
			586272	584234	586216	+	660	dnaK	CPn0503	molecular chaperone DnaK	174	20	141	13
	586356			586487	588517	+	676	vacB	CPn0504	ribonuclease family protein	21	8	49	12
AS	589097		588471	588471	589097	-		pCpn52	pCpn52	putative sRNA, antisense to CPn0505	2	1	19	2
				588519	589109	+	196	CPn0505	CPn0505	3-methyladenine DNA glycosylase	0	0	0	0
	589136		589856	589172	589843	+	223	CPn0506	CPn0506	hypothetical protein	11	2	34	5
	589893			589961	590125	+	54	CPn0507	CPn0507	hypothetical protein	73	14	178	12
				590142	590303	+	53	CPn0508	CPn0508	hypothetical protein	19	4	20	0
				590335	590811	+	158	CPn0509	CPn0509	metalloenzyme	26	5	30	3
				590813	591976	+	387	tlyC_2	CPn0510	CBS Domains (hemolysin homolog)	9	2	11	1
	592107			592141	592491	+	116	rsbV_1	CPn0511	sigma regulatory factor	3	0	19	2
	592523			592553	594415	+	620	CPn0512	CPn0512	hypothetical protein	26	11	127	19
				594647	595756	+	369	CPn0513	CPn0513	hypothetical protein	12	3	33	2
				595729	596523	+	264	CPn0514	CPn0514	hypothetical protein	1	0	5	0
				596471	597184	+	237	ubiE	CPn0515	ubiquinone/menaquinone biosynthesis methyltransferase	0	0	4	1
				597252	598814	-	520	CPn0516	CPn0516	hypothetical protein	5	12	3	2
				598792	599631	-	279	CPn0517	CPn0517	hypothetical protein	11	1	7	0
	600805			599829	600803	-	324	CPn0518	CPn0518	hypothetical protein	83	2	248	16
				600901	601674	-	257	dapF	CPn0519	diaminopimelate epimerase	15	3	24	2
				601643	602218	-	191	clpP_1	CPn0520	ATP-dependent Clp protease proteolytic subunit	12	3	28	6
				602238	603797	-	519	glyA	CPn0521	serine hydroxymethyltransferase	30	9	49	10
				603987	604658	+	223	hemD	CPn0522	uroporphyrinogen-III synthase	0	0	0	0
	604691			604723	605055	+	110	CPn0523	CPn0523	hypothetical protein	11	2	3	2
	605079			605103	606182	+	359	CPn0524	CPn0524	hypothetical protein	173	121	177	54
				606522	607286	+	254	CPn0525	CPn0525	hypothetical protein	85	25	137	14
			607694	607342	607649	+	308	M1RNA	CPns02	ribonuclease P RNA	154	100	125	43
				607707	608696	-	329	kpsF	CPn0526	GutQ/KpsF family sugar-P isomerase	5	2	15	2
				608723	609904	-	393	sucB_2	CPn0527	branched-chain alpha-keto acid dehydrogenase subunit E2	14	0	12	0
				609918	611162	-	414	gltT	CPn0528	glutamate symport	7	1	13	3
	612339			611162	612259	-	365	lpxK	CPn0529	tetraacyldisaccharide 4'-kinase	16	5	14	12
				612457	613254	-	265	spoU_1	CPn0530	rRNA methylase	3	1	9	1
				613242	614069	-	275	CPn0531	CPn0531	SAM dependent methyltransferase	0	0	5	0
				614072	614674	-	200	ribC	CPn0532	riboflavin synthase subunit alpha	4	0	5	2
	614882			614930	615388	+	152	nrdR	CPn0533	transcriptional regulator NrdR	22	1	97	3
				615413	615787	+	124	dksA	CPn0534	DnaK suppressor	9	0	37	2
				615793	616299	+	168	lspA	CPn0535	lipoprotein signal peptidase	15	1	42	2
	616307			616345	617694	+	449	dagA_1	CPn0536	D-Ala/Gly permease	41	4	111	5
	617802			617833	618192	+	119	CPn0537	CPn0537	hypothetical protein	66	75	135	46
				618212	618514	+	100	CPn0538	CPn0538	hypothetical protein	94	46	114	14
				618705	621548	+	947	pmp_19	CPn0539	polymorphic membrane protein A family	232	215	321	106
	621658			621694	626865	+	1723	pmp_20	CPn0540	polymorphic membrane protein B family	69	32	360	50
	627018		626894	626901	626987	-	87	Ser tRNA	CPnt15	Ser tRNA	475	1291	468	1273
				627170	628006	+	278	CPn0541	CPn0541	solute binding protein	6	0	13	4
				628003	628740	+	245	CPn0542	CPn0542	ABC transporter ATPase	4	1	5	0
				628725	629606	+	293	CPn0543	CPn0543	metal transport protein	4	0	18	0
				629522	630529	-	335	obgE	CPn0544	GTPase ObgE	8	2	0	0
			630553	630630	630884	-	84	rpmA	CPn0545	50S ribosomal protein L27	37	19	24	9
				630909	631229	-	106	rplU	CPn0546	50S ribosomal protein L21	15	0	27	1
	631453			631373	631445	-	73	Phe tRNA	CPnt16	Phe tRNA	187	294	114	406
			632325	631661	632191	+	176	ispF	CPn0547	2-C-methyl-D-erythritol 2,4-cyclodiphosphate synthase	11	0	11	5
				632188	633231	-	347	cysJ	CPn0548	sulfite reductase	13	0	22	0
				633252	633569	-	105	rpsJ	CPn0549	30S ribosomal protein S10	4	0	29	0
				633577	635661	-	694	fusA	CPn0550	elongation factor G	39	1	77	10
				635695	636168	-	157	rs7	CPn0551	30S ribosomal protein S7	25	1	30	1
	636619			636216	636587	-	123	rpsL	CPn0552	30S ribosomal protein S12	30	60	68	30
AS	638116			636809	637747	-	312	CPn0553	CPn0553	hypothetical protein	9	6	51	8
	637840			637854	638144	+	96	CPn0554	CPn0554	hypothetical protein	0	0	0	0
	638279		640423	638298	640244	+	648	tsp	CPn0555	tail-specific protease	6	3	31	6
			640280	640322	640912	-	196	crpA	CPn0556	hypothetical protein	11	15	27	14
			641090	641191	642861	-	556	omcB	CPn0557	60 kDa cysteine-rich OMP	2216	2857	2331	1605
	643396			643028	643300	-	90	omcA	CPn0558	9 kDa-cysteine-rich lipoprotein	653	385	1183	261
	643725			643742	643930	+	62	CPn0559	CPn0559	hypothetical protein	20	22	22	10
				644095	645612	-	505	gltX	CPn0560	glutamyl-tRNA synthetase	41	4	17	1
	646490			645868	646404	-	178	euo	CPn0561	hypothetical protein	91	22	32	3
				646915	648036	-	373	CPn0562	CPn0562	CHLPS 43 kDa protein homolog_1	9	4	3	0
				648290	650056	-	588	recJ	CPn0563	ssDNA exonuclease	13	0	32	5
	654381			650142	654350	-	1402	secD/secF	CPn0564	bifunctional preprotein translocase subunit SecD/SecF	72	9	162	11
IG	654455		654421	654421	654455	-		pCpn53	pCpn53	putative sRNA, intergenic between CPn0564 and CPn0565	4	3	1	5
				654530	655630	-	366	CPn0565	CPn0565	hypothetical protein	12	3	5	1
				656141	656893	+	250	yaeS	CPn0566	undecaprenyl pyrophosphate synthase	7	0	34	0
				656894	657820	+	308	cdsA	CPn0567	phosphatidate cytidylytransferase	6	1	34	4
				657817	658467	+	216	cmk	CPn0568	cytidylate kinase	1	2	13	5
S	658443			658464	659102	+	212	plsC	CPn0569	glycerol-3-P acyltransferase	6	1	30	1
				659107	660792	+	561	argS	CPn0570	arginyl-tRNA synthetase	2	0	18	4
AS	660667		660351	660351	660667	-		pCpn54	pCpn54	putative sRNA, antisense to CPn0570	4	0	14	13
	662154			660746	662122	-	458	murA	CPn0571	UDP-N-acetylglucosamine 1-carboxyvinyltransferase	14	11	32	4
	662315			662352	664619	+	755	CPn0572	CPn0572	hypothetical protein	243	139	363	72
				664688	665404	-	238	yebC	CPn0573	hypothetical protein	3	0	13	8
				665391	665945	-	184	CPn0574	CPn0574	hypothetical protein	6	1	10	1
				665979	666494	-	171	yhhY	CPn0575	amino group Acetyl transferase	2	0	10	0
	667621			666491	667598	-	369	prfB	CPn0575a	peptide chain release factor 2	17	8	26	6
	667849		668252	667895	668158	+	87	CPn0577	CPn0577	SWIB (YM74) complex protein	24	33	63	90
				668406	669368	+	320	yaeI	CPn0578	phosphohydrolase	4	2	16	1
				669361	669996	+	211	ispD	CPn0579	2-C-methyl-D-erythritol 4-phosphate cytidylyltransferase	1	1	7	1
				669993	670796	+	267	truA	CPn0580	tRNA pseudouridine synthase A	2	0	5	0
	671464			670742	671434	-	230	CPn0581	CPn0581	phosphoglycolate phosphatase	6	1	8	8
AS	671049		671467	671049	671467	+		pCpn55	pCpn55	putative sRNA, antisense to CPn0581	8	0	16	7
				671503	672180	+	225	CPn0582	CPn0582	hypothetical protein	3	0	0	0
	672226		672324	672236	672318	+	83	Leu tRNA	CPnt17	Leu tRNA	2320	17928	4355	2186
	672373			672400	672720	+	106	CPn0583	CPn0583	hypothetical protein	1	0	10	0
				672707	673801	+	364	atoS	CPn0584	two component sensor protein	1	0	32	2
		674430	673761	673862	675817	-	651	CPn0585	CPn0585	hypothetical protein	11	3	7	1
	676002			676026	677186	+	386	atoC	CPn0586	two component regulator	3	1	6	2
	677242		677337	677264	677337	+	74	Arg tRNA	CPnt18	Arg tRNA	76	84	75	163
	677382			677441	678127	+	228	yvyD	CPn0587	hypothetical protein	108	93	127	62
				678084	678629	+	181	CPn0588	CPn0588	hypothetical protein	89	62	77	31
				678640	679398	+	252	recO	CPn0589	DNA repair protein RecO	20	22	29	7
				679513	680112	-	199	CPn0590	CPn0590	hypothetical protein	8	2	12	1
	680265		680177	680178	680259	-	82	Leu tRNA	CPnt19	Leu tRNA	300	844	417	1576
	680347			680373	681023	+	216	yagE	CPn0591	YagE family protein	15	19	54	22
				681153	681464	+	103	yidD	CPn0592	hypothetical protein	0	6	3	2
AS	682602			681388	682476	-	362	CPn0593	CPn0593	hypothetical protein	10	6	21	11
	682558			682583	684961	+	792	pheT	CPn0594	phenylalanyl-tRNA synthetase subunit beta	23	9	79	15
S	684803			684958	685929	+	323	CPn0595	CPn0595	hypothetical protein	19	2	73	7
				685939	686460	+	173	ada	CPn0596	methyltransferase	1	0	8	0
				686476	688215	-	579	oppC_2	CPn0597	oligopeptide permease	7	1	30	6
				688216	689697	-	493	oppB_2	CPn0598	oligopeptide permease	8	0	44	2
				689679	691802	-	707	oppA_5	CPn0599	oligopeptide binding lipoprotein	24	3	59	4
LL	692147			691824	692147	-	107	CPn0600	CPn0600	hypothetical protein	20	14	166	72
IG	692664		692320	692373	692570	-	65	CPn0600.1	CPn0600.1	contains ORF, homologue to CP0147	251	48	531	137
				692733	693053	-	106	CPn0601	CPn0601	hypothetical protein	1	1	11	1
				693101	694105	-	334	CPn0602	CPn0602	hypothetical protein	8	0	8	0
				694205	695188	+	327	hemH	CPn0603	ferrochelatase	7	0	14	0
	695974	695574	695056	695193	695945	-	250	fliY	CPn0604	glutamine binding protein	18	5	162	78
				696147	696707	-	186	yhhF	CPn0605	methylase	7	0	11	0
				696704	697444	-	246	CPn0606	CPn0606	hypothetical protein	5	2	9	1
	698912			697570	698895	-	441	glgC	CPn0607	glucose-1-P adenyltransferase	25	6	44	23
S	700033			699013	699645	-	210	CPn0608	CPn0608	orotate phosphoribosyltransferase	61	16	214	60
				699705	699989	+	94	CPn0609	CPn0609	hypothetical protein, unlikely, antisense transcription	0	0	0	0
				700026	701420	-	464	rho	CPn0610	transcription termination factor Rho	39	11	84	10
S	702011			701417	702025	-	202	coaE	CPn0611	dephospho-CoA kinase	66	9	174	17
S		702655		702019	704631	-	870	polA	CPn0612	DNA polymerase I	19	7	74	14
AS	702670		702941	702670	702941	+		pCpn56	pCpn56	putative sRNA, antisense to CPn0612	1	0	11	5
				704655	705656	-	333	sohB	CPn0613	protease	9	4	30	1
	707543			705780	707402	-	540	adt_2	CPn0614	ADP/ATP translocase	39	14	214	30
	708181			707631	708137	-	168	pgsA_1	CPn0615	glycerol-3-P phosphatidyltransferase	26	8	66	19
	708491		708352	708354	708441	-	88	Ser tRNA	CPnt20	Ser tRNA	899	3470	1207	5369
	708693			708791	710140	+	449	dnaB	CPn0616	replicative DNA helicase	9	1	41	2
	710222			710484	712319	+	611	gidA	CPn0617	tRNA uridine 5-carboxymethylaminomethyl modification enzyme GidA	35	9	68	40
				712306	713013	+	235	lplA_2	CPn0618	lipoate-protein ligase A	2	0	5	0
				713010	713444	-	144	ndk	CPn0619	nucleoside diphosphate kinase	1	1	7	1
				713516	714139	-	207	ruvA	CPn0620	Holliday junction DNA helicase RuvA	14	1	23	2
				714141	714647	-	168	ruvC	CPn0621	Holliday junction resolvase	11	1	19	1
	715777			714790	715752	-	320	CPn0622	CPn0622	hypothetical protein	25	2	87	10
	716055		715888	715889	715971	-	83	Leu tRNA	CPnt21	Leu tRNA	211	1354	399	6669
			716106	716160	716993	-	277	CPn0623	CPn0623	hypothetical protein	63	7	223	8
	718072			717008	718015	-	335	gapA	CPn0624	glyceraldehyde-3-phosphate dehydrogenase	53	3	170	10
				718057	718485	-	142	rplQ	CPn0625	50S ribosomal protein L17	2	0	31	2
				718492	719616	-	374	rpoA	CPn0626	DNA-directed RNA polymerase subunit alpha	13	3	41	5
				719637	720038	-	133	rs11	CPn0627	30S ribosomal protein S11	7	0	28	1
	720452			720060	720428	-	122	rpsM	CPn0628	30S ribosomal protein S13	9	1	36	7
				720484	721857	-	457	secY	CPn0629	preprotein translocase subunit SecY	19	0	58	4
				721882	722316	-	144	rplO	CPn0630	50S ribosomal protein L15	9	1	30	0
				722309	722806	-	165	rpsE	CPn0631	30S ribosomal protein S5	12	0	21	0
				722824	723195	-	123	rplR	CPn0632	50S ribosomal protein L18	4	2	26	1
				723206	723757	-	183	rplF	CPn0633	50S ribosomal protein L6	9	0	43	1
				723784	724185	-	133	rpsH	CPn0634	30S ribosomal protein S8	14	1	35	1
				724203	724745	-	180	rplE	CPn0635	50S ribosomal protein L5	10	1	23	6
				724747	725082	-	111	rplX	CPn0636	50S ribosomal protein L24	4	1	16	1
				725096	725464	-	122	rplN	CPn0637	50S ribosomal protein L14	13	0	14	3
				725487	725747	-	86	rpsQ	CPn0638	30S ribosomal protein S17	7	0	9	1
				725740	725958	-	72	rpmC	CPn0639	50S ribosomal protein L29	5	1	19	5
				725961	726377	-	138	rplP	CPn0640	50S ribosomal protein L16	10	3	22	3
				726406	727077	-	223	rpsC	CPn0641	30S ribosomal protein S3	26	1	48	1
				727093	727428	-	111	rplV	CPn0642	50S ribosomal protein L22	15	0	22	2
				727447	727713	-	88	rpsS	CPn0643	30S ribosomal protein S19	1	1	4	1
				727719	728573	-	284	rplB	CPn0644	50S ribosomal protein L2	22	4	30	5
				728595	728930	-	111	rplW	CPn0645	50S ribosomal protein L23	12	0	19	2
				728947	729621	-	224	rplD	CPn0646	50S ribosomal protein L4	26	3	22	1
	730436			729654	730313	-	219	rplC	CPn0647	50S ribosomal protein L3	67	9	90	9
			730540	730602	731603	-	333	CPn0648	CPn0648	hypothetical protein	46	7	21	4
				731707	732672	-	321	fmt	CPn0649	methionyl-tRNA formyltransferase	16	0	25	4
				732662	733501	-	279	lpxA	CPn0650	UDP-N-acetylglucosamine acyltransferase	13	0	40	0
				733514	733975	-	153	fabZ	CPn0651	(3R)-hydroxymyristoyl-ACP dehydratase	17	0	41	1
				733987	734835	-	282	lpxC	CPn0652	UDP-3-O-[3-hydroxymyristoyl] N-acetylglucosamine deacetylase	25	4	78	12
				734865	736490	-	541	lnt	CPn0653	apolipoprotein N-acyltransferase	9	1	20	1
				736500	736967	-	155	yciA	CPn0654	acyl-CoA thioesterase	2	2	13	4
S	738102			737098	737847	-	249	dnaQ_2	CPn0655	DNA polymerase III subunit epsilon	31	4	136	4
				737872	738051	+	59	CPn0656	CPn0656	hypothetical protein	0	0	0	0
				738048	738473	-	141	yjeE	CPn0657	hypothetical protein	43	12	110	20
S	738367		738277	738277	738367	-		pCpn57	pCpn57	putative sRNA, sense to CPn0657	37	12	99	18
	739262			738452	739168	-	238	CPn0658	CPn0658	hypothetical protein	27	4	88	17
	739381		739487	739403	739486	+	84	Leu tRNA	CPnt22	Leu tRNA	47	107	107	290
			739893	739533	739841	+	102	trxA	CPn0659	thioredoxin	42	37	82	18
				739857	740327	-	156	spoU_2	CPn0660	rRNA methylase	228	231	309	213
			740220	740324	741100	-	258	mip	CPn0661	FKBP-type peptidyl-prolyl cis-trans isomerase	21	2	66	10
				741169	742923	-	584	aspS	CPn0662	aspartyl-tRNA synthetase	11	0	25	0
	744357			742898	744190	-	430	hisS	CPn0663	histidyl-tRNA synthetase	24	4	33	3
				744554	744757	-	67	CPn0664	CPn0664	hypothetical protein	1	1	8	2
	744948			745001	746368	+	455	uhpC	CPn0665	hexosphosphate transport	30	1	131	15
				746388	750110	+	1240	dnaE	CPn0666	DNA polymerase III subunit alpha	3	0	33	0
	751072			750174	751058	-	294	CPn0667	CPn0667	hypothetical protein	27	19	63	10
	751181			751209	752165	+	318	CPn0668	CPn0668	hypothetical protein	12	5	45	4
				752179	752778	+	199	CPn0669	CPn0669	hypothetical protein	9	3	59	8
S	752485			752765	753199	+	144	rsbW	CPn0670	sigma regulatory factor-histidine kinase	4	0	23	0
	753644		752884	753202	753630	-	142	CPn0671	CPn0671	hypothetical protein	42	10	113	28
AS	753478		755258	753741	755051	+	436	dacF	CPn0672	D-Ala-D-Ala carboxypeptidase	11	2	15	0
				755287	755466	+	59	CPn0673	CPn0673	hypothetical protein	0	0	0	0
				755574	756668	-	364	fmu	CPn0674	RNA methyltransferase	46	35	44	15
				756765	757919	-	384	CPn0675	CPn0675	hypothetical protein	122	63	175	34
				758048	759217	-	389	CPn0676	CPn0676	hypothetical protein	510	572	674	208
				759253	760401	-	382	CPn0677	CPn0677	hypothetical protein	440	276	721	140
	761349			760679	761320	-	213	CPn0678	CPn0678	hypothetical protein	335	258	396	124
	762960		761551	761722	762930	-	402	pgk	CPn0679	phosphoglycerate kinase	11	0	80	8
				762968	764248	-	426	ygo4	CPn0680	phosphate permease	4	0	33	2
	764944			764255	764929	-	224	CPn0681	CPn0681	hypothetical protein	12	1	70	11
	764961			764984	765958	+	324	dppD	CPn0682	peptide ABC transporter ATPase	5	1	9	0
				765948	766922	+	324	dppF_2	CPn0683	peptide ABC transporter ATPase	2	0	8	2
IG	767056		767090	767056	767090	+		pCpn58	pCpn58	putative sRNA, intergenic between CPn0683 and CPn0684	9	41	18	41
	768161	767646		767178	768038	-	286	parB	CPn0684	chromosome partitioning protein	9	2	38	13
				768068	768220	+	50	CPn0685	CPn0685	hypothetical protein	0	0	0	0
				768173	768361	-	62	CPn0686	CPn0686	hypothetical protein	0	0	1	0
	768435			768564	769217	+	217	CPn0687	CPn0687	hypothetical protein	12	0	62	5
				769382	770140	+	252	CPn0688	CPn0688	hypothetical protein	7	0	8	0
				770184	771404	-	406	yfhO_1	CPn0689	NifS-related aminotransferase	4	0	14	1
				771433	772680	-	415	CPn0690	CPn0690	ABC transporter membrane protein	9	2	25	3
				772682	773452	-	256	abcX	CPn0691	ABC transporter ATPase	4	0	17	6
	774970			773458	774912	-	484	CPn0692	CPn0692	cysteine desulfurase activator complex subunit SufB	17	9	52	17
IG	775135		775010	775010	775135	-		pCpn59	pCpn59	putative sRNA, intergenic between CPn0692 and CPn0693	1330	504	2761	1048
				775237	776256	-	339	CPn0693	CPn0693	hypothetical protein	7	1	5	4
	779681			776327	779599	-	1090	pbp2	CPn0694	PBP2-transglycolase/transpeptidase	6	4	36	17
	779949	780050	781476	780216	781385	+	389	ompA	CPn0695	major Outer membrane protein	793	142	2402	412
	781600		781680	781610	781680	+	71	Gly tRNA	CPnt23	Gly tRNA	416	959	573	1592
				781769	782602	+	277	rpsB	CPn0696	30S ribosomal protein S2	19	0	27	3
				782602	783450	+	282	tsf	CPn0697	elongation factor Ts	7	2	31	1
				783458	784204	+	248	pyrH	CPn0698	uridylate kinase	7	0	21	0
				784182	784724	+	180	frr	CPn0699	ribosome recycling factor	5	0	16	2
IG	784727		784788	784727	784788	+		ihtA	pCpn60	putative sRNA, intergenic between CPn0699 and CPnt24, ihtA	32	20	34	21
	784817		784898	784822	784896	+	75	Glu tRNA	CPnt24	Glu tRNA	518	1573	635	2479
	784915		784994	784922	784994	+	73	Lys tRNA	CPnt25	Lys tRNA	492	1382	715	3003
				785097	785612	+	171	CPn0700	CPn0700	hypothetical protein	5	0	29	2
				785599	786675	+	358	karG	CPn0701	ATP:guanido phosphotransferase	4	0	25	0
	786786		786708	786708	786780	-	73	Thr tRNA	CPnt26	Thr tRNA	281	716	298	1115
IG	786909		786802	786802	786909	-		pCpn61	pCpn61	putative sRNA, intergenic between CPnt26 and CPn0702	149	252	456	365
S	789768			786926	789685	-	919	yscC	CPn0702	Yop proteins translocation protein C/general secretion pathway protein	40	6	358	39
				789682	791190	-	502	CPn0703	CPn0703	S/T protein kinase	6	2	83	9
				791206	792321	-	371	fliN	CPn0704	type III secretion system protein	19	4	128	24
				792331	793173	-	280	CPn0705	CPn0705	hypothetical protein	17	1	67	4
				793177	793683	-	168	CPn0706	CPn0706	hypothetical protein	3	0	51	0
				793701	795029	-	442	yscN	CPn0707	type III secretion system ATPase	43	19	159	40
				795031	795705	-	224	CPn0708	CPn0708	hypothetical protein	21	3	41	9
				795739	796188	-	149	CPn0709	CPn0709	hypothetical protein	13	1	62	5
				796207	796461	-	84	CPn0710	CPn0710	hypothetical protein	6	2	74	0
				796483	796731	-	82	CPn0711	CPn0711	hypothetical protein	15	1	52	7
				796778	799315	-	845	CPn0712	CPn0712	FHA domain-containing protein	48	20	295	18
	800030			799329	799721	-	130	CPn0713	CPn0713	hypothetical protein	43	7	220	18
				800088	801107	-	339	hemA	CPn0714	glutamyl-tRNA reductase	9	0	23	2
	801418			801657	803465	+	602	gyrB_2	CPn0715	DNA topoisomerase IV subunit B	8	1	53	4
			804954	803469	804905	+	478	gyrA_2	CPn0716	DNA topoisomerase IV subunit A	2	0	12	0
	804983			805010	805309	+	99	CPn0717	CPn0717	hypothetical protein	7	5	65	24
				805309	805629	+	106	CPn0718	CPn0718	hypothetical protein	0	1	3	0
	805894			805916	806893	+	325	sfhB	CPn0719	pseudouridine synthase	20	6	29	4
	806940		807418	807003	807239	+	78	CPn0720	CPn0720	hypothetical protein	103	56	177	23
	807417		807341	807341	807413	-	73	Arg tRNA	CPnt27	Arg tRNA	0	0	0	0
	807643			807683	808492	+	269	kdsA	CPn0721	2-dehydro-3-deoxyphosphooctonate aldolase	37	16	38	6
				808489	808977	+	162	CPn0722	CPn0722	hypothetical protein	10	4	9	0
				808984	809706	+	240	yhbG	CPn0723	ABC transporter ATPase	15	4	12	2
	810554		809572	809703	810527	-	274	CPn0724	CPn0724	hypothetical protein	8	8	35	7
	810824			810584	810811	-	75	CPn0725	CPn0725	hypothetical protein	23	10	30	12
	813406			810877	813372	-	831	CPn0726	CPn0726	hypothetical protein	249	123	319	83
			816307	813577	816195	+	872	CPn0727	CPn0727	hypothetical protein	99	132	150	47
	818506		816447	816522	818477	-	651	CPn0728	CPn0728	hypothetical protein	428	363	437	208
S	818360		818173	818173	818360	-		pCpn62	pCpn62	putative sRNA, sense to CPn0728	52	45	33	11
S	818441		818386	818386	818441	-		pCpn63	pCpn63	putative sRNA, sense to CPn0728	50	88	50	92
			818529	818589	819857	-	422	CPn0729	CPn0729	hypothetical protein	4	3	14	4
	821805			819960	821603	-	547	mviN	CPn0730	integral membrane protein	4	4	21	14
				821587	821763	+	58	CPn0731	CPn0731	hypothetical protein	0	0	0	0
	821903		823072	822098	822979	+	293	nfo	CPn0732	endonuclease IV	6	4	32	2
	823872		823035	823098	823727	-	209	rpsD	CPn0733	30S ribosomal protein S4	43	7	114	15
LL	823944		825408	823944	824918	+	324	yceA	CPn0734	hypothetical protein	27	3	61	8
	825859		824924	825000	825668	-	222	CPn0735	CPn0735	uridine kinase	9	4	28	5
AS	827880			825989	827686	-	565	ygeD	CPn0736	efflux protein	17	5	35	12
AS	827493			827685	830759	+	1024	recC	CPn0737	exodeoxyribonuclease V, gamma	4	0	8	0
				830746	833898	+	1050	recB	CPn0738	exodeoxyribonuclease V, Beta	9	10	21	9
				833858	834871	-	337	CPn0739	CPn0739	rod shape-determining protein MreC	2	1	16	2
				834861	836048	-	395	tyrB	CPn0740	aromatic amino acid aminotransferase	11	4	25	1
	836112		836191	836119	836191	+	73	Ala tRNA	CPnt28	Ala tRNA	791	1920	1199	956
	838367			836182	838350	-	722	greA	CPn0741	transcript cleavage factor/unknown domain fusion protein	35	6	67	6
	838445			838463	838891	+	142	CPn0742	CPn0742	hypothetical protein	71	24	152	23
				838962	840365	+	467	nqrA	CPn0743	Na(+)-translocating NADH-quinone reductase subunit A	85	20	158	10
	841559		840298	840386	841384	-	332	hemB	CPn0744	delta-aminolevulinic acid dehydratase	5	1	18	0
				841739	841903	-	54	CPn0745	CPn0745	hypothetical protein	0	0	0	0
AS	841835			841975	843570	+	531	CPn0746	CPn0746	hypothetical protein	46	6	137	9
	843652			843674	843743	+		CPn0747	CPn0747	-	4	1	25	3
				843724	843913	+		CPn0747.1	CPn0747.1	-	4	0	3	0
	843923		843999	843926	843999	+	74	Pro tRNA	CPnt29	Pro tRNA	177	531	186	986
IG	844006		844038	844006	844038	+		pCpn64	pCpn64	putative sRNA, intergenic, probably processed from CPnt029	531	20	551	21
			843950	844118	844987	-	289	ispA	CPn0748	geranyl transtransferase	6	1	23	2
				845003	845629	-	208	glmU	CPn0749	UDP-GlcNAc pyrophosphorylase	18	1	30	3
	846433			845704	846411	-	235	tctD	CPn0750	HTH transcriptional regulatory protein + receiver Doman	9	0	74	7
	846551		848451	846608	848437	+	609	CPn0751	CPn0751	hypothetical protein	3	3	34	3
	848576			848604	850085	+	493	recD_2	CPn0752	exodeoxyribonuclease V, Alpha	3	2	19	5
			850101	850158	851006	-	282	CPn0753	CPn0753	hypothetical protein	38	1	48	4
	851432			851037	851336	-	99	rpsT	CPn0754	30S ribosomal protein S20	23	4	49	8
AS	851106		851419	851106	851419	+		pCpn65	pCpn65	putative sRNA, antisense to CPn0754	1	1	5	1
	851499		852866	851597	852802	+	401	CPn0755	CPn0755	hypothetical protein	18	2	64	8
	852920			852961	854679	+	572	rpoD	CPn0756	RNA polymerase sigma factor	37	6	132	11
				854733	855137	+	134	folX	CPn0757	dihydroneopterin aldolase	5	4	40	3
				855110	856462	+	450	folP	CPn0758	dihydropteroate synthase	5	1	18	2
				856488	857000	+	170	folA	CPn0759	dihydrofolate reductase	1	2	21	12
S	856966			856957	857697	+	246	CPn0760	CPn0760	hypothetical protein	10	6	33	18
S	857670		858485	857704	858378	+	224	CPn0761	CPn0761	hypothetical protein	27	0	30	2
IG	858486		858441	858441	858486	-		pCpn66	pCpn66	putative sRNA, intergenic between CPn0761 and CPn0762	47	15	34	14
	859746			858536	859597	-	353	recA	CPn0762	recombinase A	27	5	49	11
				859969	860511	-	180	ygfA	CPn0763	formyltetrahydrofolate cycloligase	4	0	4	0
				860521	861807	-	428	CPn0764	CPn0764	hypothetical protein	5	1	12	1
				861798	862382	-	194	CPn0765	CPn0765	hypothetical protein	9	0	8	0
	863808			862391	863782	-	463	CPn0766	CPn0766	hypothetical protein	36	5	43	1
AS	863729			863884	864180	+	98	CPn0767	CPn0767	hypothetical protein	20	2	22	0
			865266	864159	865166	+	335	yohI	CPn0768	oxidoreductase	8	3	18	5
			864790	865118	867733	-	871	topA	CPn0769	DNA topoisomerase I/SWI domain fusion protein	19	0	44	3
	868280			868340	869134	+	264	CPn0770	CPn0770	hypothetical protein	4	0	18	2
				869141	870463	-	440	rpoN	CPn0771	RNA polymerase factor sigma-54	4	0	30	3
				870466	872385	-	639	uvrD	CPn0772	DNA helicase	7	0	32	6
	871886	872467		872488	873198	+	236	ung	CPn0773	uracil-DNA glycosylase	5	0	14	1
				873195	873428	+	77	CPn0774	CPn0774	hypothetical protein	0	0	3	0
	874120		873365	873411	874031	-	206	yggV	CPn0775	putative deoxyribonucleotide triphosphate pyrophosphatase	3	0	15	3
AS	874005			874246	875490	+	414	CPn0776	CPn0776	hypothetical protein	7	0	15	2
	875552			875601	877181	+	526	groEL	CPn0777	chaperonin GroEL	11	1	134	6
	877389		877473	877400	877473	+	74	Arg tRNA	CPnt30	Arg tRNA	613	2160	860	2156
			878456	877505	878095	+	196	ahpC	CPn0778	Thio-specific antioxidant (TSA) peroxidase	45	3	75	7
	878504		877812	878092	878481	-	129	CPn0779	CPn0779	hypothetical protein	0	0	11	1
				878588	879205	-	205	amiB	CPn0780	N-acetylmuramoyl-L-Ala amidase	13	0	19	0
				879195	879773	-	192	pal	CPn0781	peptidoglycan-associated lipoprotein	5	0	33	0
S	881108			879770	881065	-	431	tolB	CPn0782	translocation protein TolB	8	2	62	7
				881097	881885	-	262	CPn0783	CPn0783	hypothetical protein	1	0	5	2
				881889	882296	-	135	exbD	CPn0784	biopolymer transport protein	0	1	6	0
	883029			882293	882991	-	232	exbB	CPn0785	proton channel protein TolQ	4	1	30	2
AS	882877		885388	883185	885296	+	703	dsbD	CPn0786	Thio:disulfide interchange protein	85	20	44	9
				885619	886404	+	261	yabD	CPn0787	PHP superfamily (urease/pyrimidinase) hydrolase	6	2	2	1
	886514			886542	887435	+	297	sdhC	CPn0788	succinate dehydrogenase	6	0	50	6
				887439	889319	+	626	sdhA	CPn0789	succinate dehydrogenase flavoprotein subunit	15	4	49	9
			890425	889330	890106	+	258	sdhB	CPn0790	succinate dehydrogenase iron-sulfur subunit	4	1	31	5
S	893026		889978	890108	893050	-	980	CPn0791	CPn0791	hypothetical protein	11	0	64	12
				893105	894919	-	604	CPn0792	CPn0792	hypothetical protein	4	0	34	2
	896896			894916	896823	-	635	rbsU	CPn0793	sigma regulatory family protein - PP2C phosphatase (RsbW antagonist)	6	1	62	10
	897128			897174	898007	+	277	CPn0794	CPn0794	hypothetical protein	4	8	32	8
				898128	899198	+	356	CPn0795	CPn0795	hypothetical protein	8	0	25	1
	899255		901421	899301	901343	+	680	CPn0796	CPn0796	hypothetical protein	129	109	234	198
	901541			901600	902697	+	365	CPn0797	CPn0797	hypothetical protein	13	7	23	8
				902846	903859	+	337	CPn0798	CPn0798	hypothetical protein	6	0	13	4
			903684	903937	904986	-	349	CPn0799	CPn0799	hypothetical protein	14	0	24	2
	906654			905246	906532	-	428	eno	CPn0800	phosphopyruvate hydratase	21	5	54	6
				906724	908697	-	657	uvrB	CPn0801	excinuclease ABC subunit B	22	15	35	1
				908706	909740	-	344	trpS	CPn0802	tryptophanyl-tRNA synthetase	25	10	59	8
				909749	910303	-	184	CPn0803	CPn0803	hypothetical protein	7	8	45	4
				910307	911059	-	250	gp6D	CPn0804	hypothetical protein	18	15	25	5
S	911867	911844		911064	911831	-	255	minD	CPn0805	chromosome partitioning ATPase	59	60	78	44
				911864	913771	-	635	thrS	CPn0806	threonyl-tRNA synthetase	79	49	100	9
	913943		914930	913971	914882	+	303	CPn0807	CPn0807	hypothetical protein	22	4	16	0
			914901	914953	916287	-	444	CPn0808	CPn0808	hypothetical protein	396	321	607	140
				916304	917785	-	493	CPn0809	CPn0809	hypothetical protein	224	224	409	163
				917822	918184	-	120	CPn0810	CPn0810	hypothetical protein	99	59	192	53
	918937			918205	918900	-	231	lcrH_1	CPn0811	low calcium response protein H	134	112	218	72
				919123	920865	+	580	mutL	CPn0812	DNA mismatch repair protein	7	1	17	3
				920870	921937	+	355	pepP	CPn0813	aminopeptidase P	13	2	24	3
	922026			922107	923360	+	417	CPn0814	CPn0814	hypothetical protein	57	11	25	5
				923361	925625	+	754	gspD	CPn0815	general secretion protein D	18	6	42	6
				925615	927105	+	496	gspE	CPn0816	genral secretion protein E	13	2	11	3
				927115	928290	+	391	gspF	CPn0817	general secretion protein F	3	1	12	1
				928314	928685	+	123	CPn0818	CPn0818	putative outer membrane protein	9	5	5	0
				928689	929135	+	148	CPn0819	CPn0819	hypothetical protein	4	2	2	3
				929120	929662	+	180	CPn0820	CPn0820	hypothetical protein	3	3	8	2
				929667	930671	+	334	CPn0821	CPn0821	hypothetical protein	8	3	9	0
	930719		931296	930756	931232	+	158	CPn0822	CPn0822	hypothetical protein	201	25	707	61
				931498	932367	-	289	yscT	CPn0823	Yop proteins translocation protein T	4	1	32	2
				932375	932662	-	95	yscS	CPn0824	Yop proteins translocation protein S	0	0	26	1
				932674	933594	-	306	yscR	CPn0825	type III secretion system protein	3	0	55	6
				933609	934310	-	233	yscL	CPn0826	type III secretion system protein	5	3	52	2
				934431	935264	-	277	CPn0827	CPn0827	hypothetical protein	7	0	121	6
	936290			935264	936271	-	335	yscJ	CPn0828	Yop proteins translocation lipoprotein J	23	5	266	31
				936744	937301	+	185	CPn0829	CPn0829	hypothetical protein	1	1	1	0
				937444	937962	+	172	CPn0830	CPn0830	hypothetical protein	2	0	2	0
				938267	938437	+	56	CPn0831	CPn0831	hypothetical protein	0	0	0	0
				938824	939747	-	307	lipA	CPn0832	lipoyl synthase	6	1	48	1
	941207			939744	941129	-	461	lpdA	CPn0833	dihydrolipoamide dehydrogenase	13	1	82	18
	941358		942240	941553	942017	+	154	CPn0834	CPn0834	hypothetical protein	36	13	331	90
				942042	945689	-	1215	CPn0835	CPn0835	SWI/SNF family helicase_1	9	1	46	0
	946991			945719	946879	-	386	brnQ	CPn0836	branched chain amino acid ABC transporter	12	5	33	3
				947142	947771	-	209	nth	CPn0837	endonuclease III	0	0	3	9
				947778	949106	-	442	trmE	CPn0838	tRNA modification GTPase TrmE	5	1	8	0
	949237			949257	950162	+	301	psdD	CPn0839	phosphatidylserine decarboxylase	6	1	23	0
	950197			950222	951547	+	441	CPn0840	CPn0840	hypothetical protein	48	4	158	8
			954678	951731	954643	+	970	secA	CPn0841	preprotein translocase subunit SecA	58	15	196	38
				954706	954883	-	177	CPn0842	CPn0842	-	0	0	0	0
S	955064			954990	955191	-	201	Cpn0843	Cpn0843	-	14	6	25	2
				955267	956730	-	487	engA	CPn0844	GTP-binding protein EngA	15	1	21	3
S	958289			956847	958079	-	410	pcnB_1	CPn0845	Poly A polymerase	39	3	104	23
				958109	959374	-	421	clpX	CPn0846	ATP-dependent protease ATP-binding subunit ClpX	23	2	43	4
	960117			959384	959995	-	203	clpP	CPn0847	ATP-dependent Clp protease proteolytic subunit	18	9	105	17
				960174	961502	-	442	tig	CPn0848	trigger factor	18	1	15	0
	961615		961536	961536	961607	-	72	Gly tRNA	CPnt31	Gly tRNA	1436	2342	1205	2721
	961738	961755		961788	965288	+	1166	CPn0849	CPn0849	SWI/SNF family helicase_2	47	10	312	55
				965293	966393	+	366	mreB	CPn0850	rod shape-determining protein MreB	21	1	141	1
				966396	968198	+	600	pckA	CPn0851	phosphoenolpyruvate carboxykinase	13	0	36	5
				968316	970616	+	766	CPn0852	CPn0852	hypothetical protein	29	7	101	8
				970637	971806	+	389	CPn0853	CPn0853	hypothetical protein	7	4	27	6
	972868		971542	971803	972837	-	344	porB	CPn0854	Outer membrane protein B	35	3	148	17
				972991	973995	-	334	gpsA	CPn0855	NAD(P)H-dependent glycerol-3-phosphate dehydrogenase	13	1	16	0
				973992	975377	-	461	CPn0856	CPn0856	UDP-glucose pyrophosphorylase	7	1	52	1
				975389	975757	-	122	CPn0857	CPn0857	hypothetical protein	1	0	12	1
				975754	977055	-	433	fliI	CPn0858	type III secretion system ATPase	9	0	32	1
				977052	977588	-	178	CPn0859	CPn0859	hypothetical protein	4	1	24	0
	978677			977605	978630	-	341	fliF	CPn0860	type III secretion system protein	7	0	32	9
				978922	979722	-	266	CPn0861	CPn0861	NifU-related protein	5	0	17	0
				979719	980873	-	384	yfhO_2	CPn0862	NifS-related aminotransferase	9	1	44	3
	981540			980828	981514	-	228	pgmA	CPn0863	phosphoglyceromutase	11	1	33	10
	981654			981670	982377	+	235	yjbC	CPn0864	pseudouridine synthase	15	2	45	5
AS			983199	982418	982945	+	175	CPn0865	CPn0865	hypothetical protein	2	4	25	6
	983521		982878	982913	983491	-	192	birA	CPn0866	biotin--protein ligase	2	1	9	2
				983423	984670	+	415	rodA	CPn0867	rod shape protein	1	0	12	1
				984667	986643	-	658	zntA	CPn0868	metal transport P-type ATPase	3	0	13	1
S	987830			986655	987401	-	248	CPn0869	CPn0869	hypothetical protein	8	2	25	3
	988761			987445	988728	-	427	serS	CPn0870	seryl-tRNA synthetase	5	0	14	1
	988738			988772	989902	+	376	ribD	CPn0871	riboflavin deaminase	5	0	1	3
	989935			989963	991219	+	418	ribA/ribB	CPn0872	bifunctional 3,4-dihydroxy-2-butanone 4-phosphate synthase/GTP cyclohydrolase II protein	8	2	26	6
			991740	991233	991697	+	154	ribH	CPn0873	6,7-dimethyl-8-ribityllumazine synthase	0	0	0	0
	993186		991167	991746	993107	-	453	CPn0874	CPn0874	hypothetical protein	34	12	80	18
	993343			993372	994025	+	217	CPn0875	CPn0875	hypothetical protein	95	37	211	26
				994144	995520	+	458	dagA_2	CPn0876	D-alanine/glycine permease	198	124	173	66
			996078	995533	995985	+	150	ybcL	CPn0877	hypothetical protein	105	88	133	57
				995989	996654	-	221	CPn0878	CPn0878	SET domain protein	3	0	7	1
				996642	997439	-	265	yycJ	CPn0879	metal dependent hydrolase	11	1	32	3
	999901			997441	999861	-	806	ftsK	CPn0880	cell division protein FtsK	36	7	190	20
	1000039		999948	999949	1000022	-	74	His tRNA	CPnt32	His tRNA	132	593	152	1029
	1000372			1000564	1002115	+	1552	16SRNA	CPnr01	16S ribosomal RNA	25447	2266	27402	4393
			1005361	1002415	1005278	+	2864	23SRNA	CPnr02	23S ribosomal RNA	40601	4966	28707	10253
	1005389		1005578	1005393	1005509	+	117	5SRNA	CPnr03	5S ribosomal RNA	9676	15997	12325	42094
				1005667	1006212	+	181	CPn0881	CPn0881	hypothetical protein	0	0	1	0
				1006268	1007407	+	379	CPn0882	CPn0882	hypothetical protein	1	0	1	0
	1008900		1007149	1007570	1008865	-	431	nqr6	CPn0883	Na(+)-translocating NADH-quinone reductase subunit F	17	2	62	10
	1009385		1008958	1009006	1009359	-	117	yajC	CPn0884	preprotein translocase subunit YajC	31	15	70	27
	1010763			1009430	1010635	-	401	ygcA	CPn0885	rRNA methyltransferse	13	1	26	0
	1011322		1010848	1010905	1011276	-	123	hctA	CPn0886	histone-like developmental protein	117	36	357	43
	1011680			1011692	1014160	+	822	CPn0887	CPn0887	CHLTR phosphoprotein	1	2	27	2
				1014116	1015423	-	435	hemG	CPn0888	protoporphyrinogen oxidase	0	0	8	0
				1015459	1016835	-	458	hemN_2	CPn0889	coproporphyrinogen III oxidase	1	1	13	0
				1016816	1017805	-	329	hemE	CPn0890	uroporphyrinogen decarboxylase	0	0	5	0
				1017816	1021073	-	1085	mfd	CPn0891	transcription-repair coupling	3	0	30	7
				1021043	1023661	-	872	alaS	CPn0892	alanyl-tRNA synthetase	16	0	24	1
	1023863		1025991	1023894	1025891	+	665	tktB_1	CPn0893	transketolase	8	1	51	2
	1026791		1025691	1025885	1026766	-	293	amn	CPn0894	AMP nucleosidase	1	2	25	5
	1026961			1026988	1027560	+	190	efp_2	CPn0895	elongation factor P	5	3	34	1
S	1027604			1027595	1027825	+	76	CPn0896	CPn0896	hypothetical protein	24	13	206	134
				1027850	1028737	-	295	CPn0897	CPn0897	phosphohydrolase	1	0	2	1
				1028901	1030460	-	519	groEL_3	CPn0898	heat shock protein-60	5	0	26	2
	1030619		1030533	1030533	1030603	-	71	Cys tRNA	CPnt33	Cys tRNA	547	616	756	1012
	1030761	1030805		1030875	1032218	+	447	murF	CPn0899	Muramoyl-DAP ligase	16	0	98	19
				1032235	1033284	+	349	mraY	CPn0900	phospho-N-acetylmuramoyl-pentapeptide-transferase	5	0	28	0
S	1034026			1033287	1034540	+	417	murD	CPn0901	UDP-N-acetylmuramoyl-L-alanyl-D-glutamate synthetase	17	8	125	41
AS	1034404		1034262	1034262	1034404	-		pCpn67	pCpn67	putative sRNA, antisense to CPn0901	4	3	13	1
				1034543	1035244	+	233	nlpD	CPn0902	muramidase	9	0	49	2
				1035263	1036420	+	385	ftsW	CPn0903	cell division protein FtsW	5	2	23	2
				1036326	1037399	+	357	murG	CPn0904	undecaprenyldiphospho-muramoylpentapeptide beta-N- acetylglucosaminyltransferase	4	0	11	0
			1040089	1037409	1039838	+	809	murC/ddlA	CPn0905	bifunctional D-alanyl-alanine synthetase A/UDP-N-acetylmuramate--L-alanine ligase	14	0	69	1
	1040403		1039840	1039912	1040340	-	142	CPn0906	CPn0906	hypothetical protein	3	0	16	2
S	1040944			1040442	1040780	-	112	cutA	CPn0907	periplasmic divalent cation tolerance protein	5	0	11	4
				1040777	1041589	-	270	CPn0908	CPn0908	hypothetical protein	0	0	15	1
	1041606			1041637	1041969	+	110	rsbV_2	CPn0909	sigma regulatory factor	5	3	23	5
			1043107	1041979	1043007	+	342	miaA	CPn0910	tRNA delta(2)-isopentenylpyrophosphate transferase	23	2	40	1
	1044069		1042767	1042982	1044043	-	353	CPn0911	CPn0911	hypothetical protein	7	5	17	2
	1044085			1044129	1045763	+	544	CPn0912	CPn0912	hypothetical protein	37	2	162	13
	1045741			1045760	1045948	+	62	CPn0913	CPn0913	hypothetical protein	0	0	9	1
				1045999	1046400	+	133	CPn0914	CPn0914	hypothetical protein	3	0	10	0
	1046455			1046461	1046820	+	119	ybeB	CPn0915	iojap superfamily protein	9	2	41	9
				1046837	1048087	+	416	fabF	CPn0916	3-oxoacyl-(acyl carrier protein) synthase II	13	0	43	6
			1048599	1048090	1048542	+	150	CPn0917	CPn0917	hydrolase/phosphatase-like protein	9	0	25	2
	1049266		1048547	1048576	1049223	-	215	ppa	CPn0918	inorganic pyrophosphatase	7	3	4	1
	1049353		1050504	1049378	1050433	+	351	ldh	CPn0919	leucine dehydrogenase	26	11	61	13
	1051427		1050343	1050428	1051405	-	325	cysQ	CPn0920	sulfite synthesis/biphosphate phosphatase	18	5	40	2
	1051471	1052006		1051535	1052296	+	253	CPn0921	CPn0921	snglycerol-3-P acyltransferase	16	1	65	20
				1052314	1053930	+	538	aas	CPn0922	long chain fatty acid--[acyl-carrier-protein] ligase	7	6	46	10
			1055227	1053984	1055096	+	370	bioF_1	CPn0923	8-amino-7-oxononanoate synthase	7	3	29	2
S	1057294		1054869	1055025	1057274	-	749	priA	CPn0924	primosome assembly protein PriA	18	3	46	7
	1057978			1057223	1057900	-	225	CPn0925	CPn0925	hypothetical protein	14	4	37	4
	1058013			1058060	1058560	+	166	CPn0926	CPn0926	thioredoxin disulfide isomerase	17	1	62	12
	1059831			1058667	1059809	-	380	CPn0927	CPn0927	CHLPS 43 kDa protein homolog_2	4	3	5	2
				1059881	1061008	-	375	CPn0928	CPn0928	CHLPS 43 kDa protein homolog_3	3	2	0	3
	1062743			1061183	1062292	-	369	CPn0929	CPn0929	CHLPS 43 kDa protein homolog_4	36	7	38	7
	1062786		1063564	1062857	1063333	+	158	CPn0930	CPn0930	hypothetical protein	24	45	76	15
	1063903		1065900	1064138	1065721	+	527	lysS	CPn0931	lysyl-tRNA synthetase	47	23	118	63
				1065718	1067142	-	474	cysS	CPn0932	cysteinyl-tRNA synthetase	13	1	13	1
	1067436	1067447	1068776	1067535	1068581	+	348	CPn0933	CPn0933	disulfide bond isomerase	85	15	240	79
				1068523	1068942	-	139	rnpA	CPn0934	ribonuclease P	23	20	44	25
	1069148			1068954	1069091	-	45	rpmH	CPn0935	50S ribosomal protein L34	23	9	52	7
	1069283			1069336	1069473	+	45	rpmJ	CPn0936	50S ribosomal protein L36	12	4	60	1
			1069881	1069496	1069801	+	101	rpsN	CPn0937	30S ribosomal protein S14	15	2	32	5
				1069846	1070322	-	158	CPn0938	CPn0938	hypothetical protein	4	0	14	0
	1070661		1071300	1070728	1071198	+	156	CPn0939	CPn0939	hypothetical protein	63	8	77	17
				1071201	1073012	-	603	uvrC	CPn0940	excinuclease ABC subunit C	10	3	13	10
	1075602			1073015	1075501	-	828	mutS	CPn0941	DNA mismatch repair protein MutS	16	5	36	10
				1075985	1077757	+	590	dnaG	CPn0942	DNA primase	7	2	6	1
	1077949			1077978	1078241	+	87	CPn0943	CPn0943	hypothetical protein	39	3	8	0
				1078512	1079000	+	162	CPn0944	CPn0944	hypothetical protein	11	0	2	0
			1079724	1079070	1079663	+	197	CPn0945	CPn0945	hypothetical protein	34	7	17	9
				1079742	1082786	-	1014	glyQ	CPn0946	glycyl tRNA synthetase	8	0	19	1
	1083101		1084197	1083442	1084062	+	206	pgsA_2	CPn0947	glycerol-3-P phosphatydyltransferase	12	0	63	7
	1085493		1083965	1084044	1085474	-	476	glgA	CPn0948	glycogen synthase	1	2	16	2
	1085598		1085677	1085605	1085676	+	72	Gln tRNA	CPnt34	Gln tRNA	469	1346	366	2304
	1085802			1085929	1086486	+	185	ctc	CPn0949	50S ribosomal protein L25/general stress protein Ctc	39	11	93	14
				1086488	1087030	+	180	pth	CPn0950	peptidyl-tRNA hydrolase	9	0	3	3
				1087122	1087460	+	112	rpsF	CPn0951	30S ribosomal protein S6	15	1	21	4
				1087478	1087726	+	82	rpsR	CPn0952	30S ribosomal protein S18	4	1	9	1
			1089306	1087742	1088251	+	169	rplI	CPn0953	50S ribosomal protein L9	721	116	579	212
				1088285	1088711	+		ychB	CPn0954	-	0	0	0	0
S	1088328		1088465	1088328	1088465	+		pCpn68	pCpn68	putative sRNA, sense to CPn0954	721	116	579	212
				1088611	1089178	+		CPn0955	CPn0955	-	0	0	0	0
AS	1088976		1088927	1088927	1088976	-		pCpn69	pCpn69	putative sRNA, antisense to CPn0955	213	267	738	458
AS	1089368		1088973	1089132	1089350	-	72	CPn0955.1	CPn0955.1	ORF 72 aa, no homologies	10	7	53	21
				1089560	1090912	+	450	CPn0956	CPn0956	hypothetical protein	4	5	36	2
				1090960	1093788	-	942	ide	CPn0957	insulinase family/protease III	5	0	34	4
				1093790	1094785	-	331	plsB	CPn0958	glycerol-3-P acyltransferase	2	0	10	1
	1096453			1094796	1096343	-	515	cafE	CPn0959	axial filament protein/ribonuclease E	19	9	60	112
	1096600			1096764	1097105	+	113	CPn0960	CPn0960	hypothetical protein	13	1	48	2
				1097118	1097300	+	60	rpmF	CPn0961	50S ribosomal protein L32	1	0	1	2
				1097316	1098278	+	320	plsX	CPn0962	putative glycerol-3-phosphate acyltransferase PlsX	11	4	21	8
	1098360		1103283	1098398	1103227	+	1609	pmp_21	CPn0963	putative outer membrane protein D	108	9	279	16
				1103298	1104758	-	486	CPn0964	CPn0964	hypothetical protein	1	1	22	4
				1104922	1106736	-	604	lpxB	CPn0965	lipid-A-disaccharide synthase	12	0	24	1
	1108110			1106745	1108037	-	430	pcnB_2	CPn0966	Poly A polymerase	12	1	67	2
	1108335			1108512	1109888	+	458	glmM	CPn0967	phosphoglucosamine mutase	9	1	11	9
				1109895	1111724	+	609	glmS	CPn0968	glucosamine--fructose-6-phosphate aminotransferase	26	3	62	11
S	1111398			1111812	1113002	+	396	tyrP_1	CPn0969	tyrosine transporter	46	7	206	34
S	1113002		1113441	1113053	1113373	+	106	yccA_1	CPn0969.1	transport permease (truncated)	93	21	363	38
AS	1113175		1113137	1113137	1113175	-		pCpn70	pCpn70	putative sRNA, antisense to CPn0969.1	4	5	3	3
				1113461	1114651	+	396	tyrP_2	CPn0970	tyrosine transporter	11	2	65	11
S	1114451	1114649	1115482	1114702	1115418	+	238	yccA_2	CPn0971	transport permease	131	102	338	141
	1116325		1115300	1115427	1116299	-	290	ftsY	CPn0972	cell division protein FtsY	7	4	61	3
	1116351			1116370	1117530	+	386	sucC	CPn0973	succinyl-CoA synthetase subunit beta	7	3	58	10
			1118733	1117544	1118425	+	293	sucD	CPn0974	succinyl-CoA synthetase subunit alpha	7	1	30	3
				1119104	1119640	+	178	CPn0975	CPn0975	hypothetical protein	1	0	0	1
				1120082	1121188	+	368	CPn0976	CPn0976	hypothetical protein	3	3	2	0
AS	1121326		1120974	1120974	1121326	-		pCpn71	pCpn71	putative sRNA, antisense to CPn0976	1	0	5	1
				1121371	1122405	+	344	CPn0977	CPn0977	hypothetical protein	10	3	14	4
				1122665	1123696	+	343	CPn0978	CPn0978	hypothetical protein	7	1	11	1
	1123891		1125731	1123980	1125446	+	488	htrA	CPn0979	DO Serine protease	37	11	93	13
				1125501	1126982	-	493	CPn0980	CPn0980	hypothetical protein	3	0	17	0
AS	1126927			1127031	1129955	+	974	CPn0981	CPn0981	zinc metalloprotease	19	6	70	4
				1129959	1131194	-	411	yigN	CPn0982	hypothetical protein	4	3	28	8
	1132023			1131203	1132000	-	265	pssA	CPn0983	glycerol-Serine phosphatidyltransferase	19	2	82	7
	1132183			1132379	1135513	+	1044	nrdA	CPn0984	ribonucleotide-diphosphate reductase subunit alpha	43	4	142	28
				1135534	1136574	+	346	nrdB	CPn0985	ribonucleotide-diphosphate reductase subunit beta	22	2	58	4
AS	1136800		1136420	1136420	1136800	-		pCpn72	pCpn72	putative sRNA, antisense to CPn0985 and CPn0986	0	1	10	4
	1136694			1136724	1137398	+	224	trmB	CPn0986	tRNA (guanine-N(7)-)-methyltransferase	8	2	7	0
	1137468		1137382	1137389	1137462	-	74	Val tRNA	CPnt35	Val tRNA	178	332	208	526
				1137516	1138118	+	200	ytgB_2	CPn0987	YtgB-like rRNA methylase	0	0	7	0
			1137912	1138072	1138986	-	304	murB	CPn0988	UDP-N-acetylenolpyruvoylglucosamine reductase	1	4	13	0
	1139570			1139013	1139495	-	160	nusB	CPn0989	transcription antitermination protein NusB	12	4	17	1
	1139637	1139785		1139883	1140443	+	186	infC	CPn0990	translation initiation factor IF-3	68	11	131	8
				1140421	1140615	+	64	rpmI	CPn0991	50S ribosomal protein L35	7	0	19	1
				1140634	1140999	+	121	rplT	CPn0992	50S ribosomal protein L20	18	0	26	0
				1141014	1142033	+	339	pheS	CPn0993	phenylalanyl-tRNA synthetase subunit alpha	21	7	76	48
S	1141938		1142118	1142034	1142117	+	84	Ser tRNA	CPnt36	Ser tRNA	508	935	824	1348
				1142398	1144443	+	681	CPn0994	CPn0994	hypothetical protein	2	0	9	2
				1144412	1145512	-	366	CPn0995	CPn0995	hypothetical protein	3	0	23	0
AS	1146729			1145516	1146589	-	357	CPn0996	CPn0996	hypothetical protein	16	1	29	6
				1146708	1147667	+	319	mesJ	CPn0997	PP-loop superfamily ATPase	3	2	6	2
	1147818		1150653	1147855	1150587	+	910	ftsH	CPn0998	ATP-dependent zinc protease	82	19	171	39
			1150692	1150763	1152847	-	694	pnp	CPn0999	polynucleotide phosphorylase/polyadenylase	45	16	80	9
	1153188			1152888	1153157	-	89	rpsO	CPn1000	30S ribosomal protein S15	17	13	122	13
				1153405	1153872	+	155	yfhC	CPn1001	cytosine deaminase	1	0	2	0
				1153862	1154092	+	76	CPn1002	CPn1002	hypothetical protein	3	0	3	4
				1154089	1154796	-	235	CPn1003	CPn1003	hypothetical protein	45	105	44	54
				1154876	1155397	-	173	CPn1004	CPn1004	hypothetical protein	26	31	49	8
				1155412	1155933	-	173	CPn1005	CPn1005	hypothetical protein	21	8	19	2
				1155987	1156472	-	161	CPn1006	CPn1006	hypothetical protein	10	9	11	1
AS	1156295	1156597		1156689	1156910	+	73	CPn1007	CPn1007	hypothetical protein	24	2	26	1
				1156928	1158226	+	432	CPn1008	CPn1008	hypothetical protein	22	3	24	2
S	1159103			1158183	1159058	-	291	map	CPn1009	methionine aminopeptidase	3	0	17	4
				1159064	1159672	-	202	CPn1010	CPn1010	hypothetical protein	0	1	4	0
				1159899	1160306	-	135	CPn1011	CPn1011	hypothetical protein	3	3	2	1
				1160418	1162193	-	591	yzeB	CPn1012	ABC transporter permease	4	2	8	0
AS	1161960		1163809	1162245	1163627	+	460	fumC	CPn1013	fumarate hydratase	11	2	44	5
AS	1163407		1163214	1163214	1163407	-		pCpn73	pCpn73	putative sRNA, antisense to CPn1013	4	0	14	6
	1165454		1163475	1163729	1165426	-	565	ychM	CPn1014	Sulfate transporter	17	9	84	9
	1165613			1165634	1166896	+	420	CPn1015	CPn1015	hypothetical protein	6	2	27	7
	1167005			1167042	1168901	+	619	CPn1016	CPn1016	hypothetical protein	71	11	168	19
				1169006	1169938	+	310	ispH	CPn1017	4-hydroxy-3-methylbut-2-enyl diphosphate reductase	13	0	30	7
				1169898	1170632	+	244	CPn1018	CPn1018	hypothetical protein	7	0	13	1
				1170635	1172128	-	497	CPn1019	CPn1019	hypothetical protein	2	1	15	3
				1172147	1173679	-	510	CPn1020	CPn1020	hypothetical protein	1	1	9	3
				1173695	1174213	-	172	lcrH_2	CPn1021	low calcium response protein H	1	2	5	0
	1175700			1174213	1175673	-	486	CPn1022	CPn1022	hypothetical protein	8	1	33	3
	1175832		1175944	1175863	1175944	+	82	Leu tRNA	CPnt37	Leu tRNA	130	286	112	489
	1176005			1176035	1176334	+	99	CPn1023	CPn1023	hypothetical protein	61	20	122	16
	1177252			1176331	1177236	-	301	xerD	CPn1024	site-specific tyrosine recombinase XerD	10	2	4	1
				1177302	1178882	+	526	pgi	CPn1025	glucose-6-phosphate isomerase	140	89	220	43
				1178997	1179140	+	47	CPn1026	CPn1026	late transcription unit A protein	44	13	27	4
				1179175	1180758	+	527	CPn1027	CPn1027	hypothetical protein	92	46	71	11
				1181016	1182002	+	328	mdhC	CPn1028	malate dehydrogenase	40	14	77	16
				1182008	1182847	+	279	CPn1029	CPn1029	hypothetical protein	29	17	89	9
	1183924			1182840	1183886	-	348	CPn1030	CPn1030	D-amino acid dehyrogenase	7	4	35	7
				1184095	1185552	-	485	arcD	CPn1031	arginine/ornithine antiporter	15	6	133	30
				1185563	1186150	-	195	CPn1032	CPn1032	hypothetical protein	15	2	84	6
	1187533			1186184	1187500	-	438	CPn1033	CPn1033	hypothetical protein	17	2	102	10
				1187729	1188517	-	262	CPn1034	CPn1034	hypothetical protein	1	0	7	1
				1188567	1190000	-	477	aroDE	CPn1035	bifunctional 3-dehydroquinate dehydratase/shikimate dehydrogenase protein	1	0	4	0
				1189981	1191135	-	384	aroB	CPn1036	3-dehydroquinate synthase	4	2	13	3
		1191347		1191120	1192199	-	359	aroC	CPn1037	chorismate synthase	1	0	7	2
				1192196	1192726	-	176	aroL	CPn1038	shikimate kinase	1	0	9	0
				1192662	1193999	-	445	aroA	CPn1039	3-phosphoshikimate 1-carboxyvinyltransferase	7	2	10	0
				1194070	1194741	-	223	CPn1040	CPn1040	hypothetical protein	2	6	11	7
				1194723	1195994	-	423	bioA	CPn1041	adenosylmethionine-8-amino-7-oxononanoate aminotransferase	1	0	10	2
				1195931	1196590	-	219	bioD	CPn1042	dethiobiotin synthetase	7	0	7	1
				1196569	1197717	-	382	bioF_2	CPn1043	oxononanoate synthase	16	1	14	6
				1197696	1198691	-	331	bioB	CPn1044	biotin synthase	9	0	11	4
				1198898	1199590	-	230	CPn1045	CPn1045	hypothetical protein	2	0	5	0
				1199587	1200675	-	362	phhA	CPn1046	aromatic amino acid hydroxylase	4	0	13	0
AS	1200541			1200552	1201346	+	264	dapB	CPn1047	dihydrodipicolinate reductase	0	0	21	2
	1201356			1201606	1202607	+	333	asd	CPn1048	aspartate-semialdehyde dehydrogenase	11	6	101	23
				1202595	1203917	+	440	lysC	CPn1049	aspartate kinase	4	1	22	2
				1203926	1204801	+	291	dapA	CPn1050	dihydrodipicolinate synthase	2	1	12	2
				1204962	1205273	+	103	CPn1051	CPn1051	hypothetical protein	1	0	1	1
				1205417	1206172	+	251	CPn1052	CPn1052	hypothetical protein	2	0	0	0
				1206153	1206704	+	183	CPn1053	CPn1053	hypothetical protein	2	0	1	0
AS	1206657		1206332	1206332	1206657	-		pCpn74	pCpn74	putative sRNA, antisense to CPn1053	0	1	12	2
				1207034	1209469	+	811	CPn1054	CPn1054	hypothetical protein	0	0	0	0
	1209540			1209694	1210524	+	276	CPn1055	CPn1055	hypothetical protein	1	1	3	1
				1210527	1211231	+	234	CPn1056	CPn1056	hypothetical protein	0	0	1	0
	1211470			1211497	1213599	+	700	CPn1057	CPn1057	hypothetical protein	21	18	64	15
	1213715			1213748	1214839	+	363	CPn1058	CPn1058	hypothetical protein	28	4	84	7
				1214848	1215681	+	277	ksgA	CPn1059	dimethyladenosine transferase	9	1	12	3
				1215724	1217658	-	644	tktB_2	CPn1060	1-deoxy-D-xylulose-5-phosphate synthase	11	0	34	4
S	1218258			1217663	1217920	-	85	CPn1061	CPn1061	hypothetical protein	27	3	117	22
	1219849			1218156	1219820	-	554	xseA	CPn1062	exodeoxyribonuclease VII large subunit	3	3	25	16
	1219910	1220437		1219951	1220715	+	254	tpiA	CPn1063	triosephosphate isomerase	6	2	14	3
				1220719	1220898	+	59	CPn1064	CPn1064	hypothetical protein	1	0	9	0
				1220925	1221095	-	56	CPn1065	CPn1065	hypothetical protein	2	0	1	0
	1221016			1221135	1221491	+	118	secG	CPn1066	preprotein translocase subunit SecG	10	0	9	1
	1221562			1221735	1222295	+	186	def	CPn1067	peptide deformylase	12	0	24	2
				1222362	1223258	-	298	rnhB_2	CPn1068	ribonuclease HIII	0	4	10	0
	1223425		1224326	1223513	1223944	+	143	yfgA	CPn1069	HTH transcriptional regulator	2	4	51	6
	1225683			1224141	1225511	-	456	CPn1070	CPn1070	hypothetical protein	17	2	20	2
				1225882	1227324	-	480	CPn1071	CPn1071	hypothetical protein	0	1	0	0
	1227947			1227969	1228838	+	289	CPn1072	CPn1072	hypothetical protein	6	1	24	1
			1229875	1229011	1229835	+	274	CPn1073	CPn1073	putative outer membrane protein	5	0	25	0
	1230230		1229941	1229945	1230028	-	84	Ser tRNA	CPnt38	Ser tRNA	6746	37742	11226	64682
