# Supplementary material for: The transcriptional landscape of Chlamydia pneumoniae
Source: Genome Biol. 2011 Oct 11;12(10):R98. doi: 10.1186/gb-2011-12-10-r98 (PMC3333780; doi:10.1186/gb-2011-12-10-r98)
Supplement: Additional file 3 — Table S6 - list of relative gene expression in EB and RB. A table listing the 288 genes more abundant in EB or RB. [file gb-2011-12-10-r98-S3.XLSX]

## Sheet: CMH Results
Gene	Synonym	Product	EB -	EB +	RB -	RB +	Fold Change	log Fold Change	P value	P value adjusted
atoS	CPn0584	two component sensor protein	1	0	32	2	0.0558459	-4.1624	1.57037e-05	8.91936e-05
yscR	CPn0825	type III secretion system protein	3	0	55	6	0.0913373	-3.45265	1.52979e-08	1.41892e-07
oppD	CPn0201	oligopeptide transport ATPase	1	0	18	1	0.100435	-3.31567	0.00373523	0.0119127
ruvB	CPn0390	Holliday junction DNA helicase RuvB	2	3	44	32	0.101382	-3.30213	1.50682e-11	2.17628e-10
pCpn56	pCpn56	-	1	0	11	5	0.103637	-3.27038	0.00495983	0.0150582
CPn0827	CPn0827	hypothetical protein	7	0	121	6	0.105382	-3.24631	9.98606e-16	2.10331e-14
rplQ	CPn0625	50S ribosomal protein L17	2	0	31	2	0.115144	-3.11849	0.000108053	0.000515139
CPn0706	CPn0706	hypothetical protein	3	0	51	0	0.115745	-3.11097	1.6034e-06	1.08794e-05
pCpn72	pCpn72	-	0	1	10	4	0.116026	-3.10748	0.0132447	0.0346004
CPn0425	CPn0425	hypothetical protein	1	0	13	2	0.12166	-3.03907	0.0155177	0.0391232
pCpn74	pCpn74	-	0	1	12	2	0.12485	-3.00173	0.0147578	0.0377726
CPn0085	CPn0085	hypothetical protein	1	1	16	9	0.127468	-2.97179	0.000474354	0.00197355
CPn0964	CPn0964	hypothetical protein	1	1	22	4	0.136118	-2.87707	0.00105349	0.0039302
folA	CPn0759	dihydrofolate reductase	1	2	21	12	0.143521	-2.80066	8.36e-05	0.000402474
mfd	CPn0891	transcription-repair coupling	3	0	30	7	0.143777	-2.7981	7.89607e-05	0.000385649
CPn0857	CPn0857	hypothetical protein	1	0	12	1	0.144962	-2.78625	0.0440161	0.0929024
rodA	CPn0867	rod shape protein	1	0	12	1	0.144962	-2.78625	0.0440161	0.0929024
bioA	CPn1041	adenosylmethionine-8-amino-7-oxononanoate aminotransferase	1	0	10	2	0.149628	-2.74055	0.0403087	0.0863393
pCpn47	pCpn47	-	2	0	2	15	0.153443	-2.70422	0.00397022	0.0125043
pmp	CPn0020	putative outer membrane protein	2	0	24	1	0.153919	-2.69976	0.00193135	0.00667944
CPn0133	CPn0133	hypothetical protein	1	0	8	3	0.154653	-2.69289	0.0654142	0.127671
fliY	CPn0604	glutamine binding protein	18	5	162	78	0.15697	-2.67144	1.22892e-26	4.96977e-25
CPn0703	CPn0703	S/T protein kinase	6	2	83	9	0.16006	-2.64332	5.14418e-10	5.65301e-09
argS	CPn0570	arginyl-tRNA synthetase	2	0	18	4	0.162058	-2.62542	0.00429907	0.0134147
groEL	CPn0777	chaperonin GroEL	11	1	134	6	0.163805	-2.60995	2.61574e-14	4.8082e-13
sodM	CPn0057	superoxide dismutase (Mn)	7	0	65	12	0.164206	-2.60642	1.30426e-08	1.22093e-07
CPn0214	CPn0214	hypothetical protein	1	0	7	3	0.168079	-2.57279	0.0625027	0.12366
CPn0896	CPn0896	hypothetical protein	24	13	206	134	0.17131	-2.54532	2.34475e-36	1.48159e-34
yscJ	CPn0828	Yop proteins translocation lipoprotein J	23	5	266	31	0.173127	-2.5301	1.00632e-28	5.08694e-27
amn	CPn0894	AMP nucleosidase	1	2	25	5	0.173778	-2.52468	0.000746345	0.00298243
rbsU	CPn0793	sigma regulatory family protein - PP2C phosphatase (RsbW antagonist)	6	1	62	10	0.176021	-2.50618	8.11402e-08	6.89351e-07
CPn0161	CPn0161	acetyltransferase	3	1	28	10	0.17803	-2.48981	8.03201e-05	0.000389063
dnaE	CPn0666	DNA polymerase III subunit alpha	3	0	33	0	0.178918	-2.48263	0.000625808	0.00257192
rbfA	CPn0318	ribosome-binding factor A	1	1	18	2	0.181461	-2.46227	0.0116407	0.0310172
nqr5	CPn0430	Na(+)-translocating NADH-quinone reductase subunit E	2	0	18	2	0.186349	-2.42392	0.0116583	0.0310172
yfgA	CPn1069	HTH transcriptional regulator	2	4	51	6	0.188531	-2.40713	3.66521e-06	2.37534e-05
CPn0887	CPn0887	CHLTR phosphoprotein	1	2	27	2	0.188962	-2.40383	0.00129294	0.00477066
CPn0490	CPn0490	hypothetical protein	3	1	39	1	0.191428	-2.38513	0.000180263	0.00082839
aroC	CPn1037	chorismate synthase	1	0	7	2	0.194589	-2.3615	0.104764	0.187462
CPn0583	CPn0583	hypothetical protein	1	0	10	0	0.196864	-2.34473	0.112723	0.198541
rplS	CPn0118	50S ribosomal protein L19	3	1	22	11	0.19834	-2.33395	0.000453242	0.00190136
sdhC	CPn0788	succinate dehydrogenase	6	0	50	6	0.19893	-2.32967	6.65152e-06	4.17682e-05
pmp_16	CPn0467	polymorphic Outer membrane protein E family	22	6	237	22	0.200285	-2.31988	9.51292e-23	2.82869e-21
CPn0834	CPn0834	hypothetical protein	36	13	331	90	0.200929	-2.31525	7.29998e-38	5.67714e-36
tctD	CPn0750	HTH transcriptional regulatory protein + receiver Doman	9	0	74	7	0.208644	-2.26088	9.15241e-08	7.7109e-07
CPn0710	CPn0710	hypothetical protein	6	2	74	0	0.209531	-2.25476	5.14893e-07	3.82762e-06
CPn0001	CPn0001	hypothetical protein	60	19	534	123	0.21023	-2.24996	1.09895e-55	2.77758e-53
CPn0792	CPn0792	hypothetical protein	4	0	34	2	0.212156	-2.2368	0.000663366	0.00270429
pCpn40	pCpn40	Internal TSS in 282?	0	4	16	12	0.213751	-2.226	0.0014957	0.00536223
yscC	CPn0702	Yop proteins translocation protein C/general secretion pathway protein	40	6	358	39	0.21391	-2.22492	1.00526e-32	5.97835e-31
sycE	CPn0325	secretion chaperone	3	0	24	2	0.217939	-2.198	0.00523271	0.0158391
ygo4	CPn0680	phosphate permease	4	0	33	2	0.218122	-2.19679	0.00102939	0.00388325
aroL	CPn1038	shikimate kinase	1	0	9	0	0.218735	-2.19274	0.180201	0.291028
CPn1064	CPn1064	hypothetical protein	1	0	9	0	0.218735	-2.19274	0.180201	0.291028
atpI	CPn0091	V-type ATP synthase subunit I	3	1	29	4	0.220278	-2.1826	0.00146276	0.00530054
dnaN	CPn0338	DNA polymerase III subunit beta	12	1	92	15	0.22087	-2.17873	1.10225e-09	1.16081e-08
yscU	CPn0322	type III secretion system protein	8	1	42	24	0.222154	-2.17037	8.78997e-07	6.25821e-06
CPn0717	CPn0717	hypothetical protein	7	5	65	24	0.225104	-2.15134	1.68384e-08	1.5476e-07
arcD	CPn1031	arginine/ornithine antiporter	15	6	133	30	0.226002	-2.1456	4.64455e-14	8.38507e-13
rpoN	CPn0771	RNA polymerase factor sigma-54	4	0	30	3	0.227318	-2.13722	0.00150282	0.00536872
xseA	CPn1062	exodeoxyribonuclease VII large subunit	3	3	25	16	0.229879	-2.12105	0.000122735	0.000577139
pCpn54	pCpn54	-	4	0	14	13	0.230969	-2.11423	0.00245585	0.00814055
cafE	CPn0959	axial filament protein/ribonuclease E	19	9	60	112	0.231011	-2.11397	1.14458e-16	2.57149e-15
CPn0401	CPn0401	hypothetical protein	4	7	49	26	0.232779	-2.10296	2.4199e-07	1.91134e-06
yebC	CPn0573	hypothetical protein	3	0	13	8	0.232909	-2.10216	0.00991578	0.0273903
pgk	CPn0679	phosphoglycerate kinase	11	0	80	8	0.234345	-2.09329	1.1033e-07	9.21847e-07
CPn0600	CPn0600	hypothetical protein	20	14	166	72	0.234563	-2.09195	3.15476e-20	8.17811e-19
acpP	CPn0295	acyl carrier protein	10	0	75	5	0.237881	-2.07169	5.76999e-07	4.19673e-06
asd	CPn1048	aspartate-semialdehyde dehydrogenase	11	6	101	23	0.239314	-2.06302	1.37888e-10	1.65958e-09
dsbB	CPn0227	putative disulfide oxidoreductase	3	1	29	2	0.241362	-2.05073	0.00363875	0.0116417
pCpn17	pCpn17	-	2	1	10	9	0.241917	-2.04742	0.0142034	0.0366318
nqr2	CPn0427	Na(+)-translocating NADH-quinone reductase subunit B	5	1	45	2	0.242881	-2.04168	0.000215488	0.000972583
gmk	CPn0120	guanylate kinase	4	1	29	7	0.244082	-2.03456	0.00088941	0.00345844
ide	CPn0957	insulinase family/protease III	5	0	34	4	0.245071	-2.02873	0.00104128	0.00391122
murF	CPn0899	Muramoyl-DAP ligase	16	0	98	19	0.247336	-2.01545	1.34059e-09	1.383e-08
lpdA	CPn0833	dihydrolipoamide dehydrogenase	13	1	82	18	0.249875	-2.00072	1.94195e-08	1.76875e-07
sdhB	CPn0790	succinate dehydrogenase iron-sulfur subunit	4	1	31	5	0.250902	-1.99481	0.00147681	0.00531337
pmp_13	CPn0453	polymorphic Outer membrane protein G family	43	19	391	53	0.251925	-1.98893	2.33476e-32	1.31136e-30
nqr4	CPn0429	Na(+)-translocating NADH-quinone reductase subunit D	2	0	11	3	0.252216	-1.98727	0.0647627	0.126644
map	CPn1009	methionine aminopeptidase	3	0	17	4	0.255177	-1.97043	0.0174238	0.0432812
murD	CPn0901	UDP-N-acetylmuramoyl-L-alanyl-D-glutamate synthetase	17	8	125	41	0.255666	-1.96767	3.39677e-13	5.53893e-12
CPn0995	CPn0995	hypothetical protein	3	0	23	0	0.256787	-1.96136	0.0203013	0.0492196
pCpn52	pCpn52	-	2	1	19	2	0.261307	-1.93618	0.0180829	0.0443888
sucC	CPn0973	succinyl-CoA synthetase subunit beta	7	3	58	10	0.262613	-1.92899	7.51593e-06	4.66172e-05
CPn0791	CPn0791	hypothetical protein	11	0	64	12	0.262678	-1.92863	2.45754e-06	1.63459e-05
tolB	CPn0782	translocation protein TolB	8	2	62	7	0.266688	-1.90678	8.58881e-06	5.19957e-05
pCpn49	pCpn49	-	1	2	21	0	0.267685	-1.90139	0.0290094	0.0653197
rsbV_1	CPn0511	sigma regulatory factor	3	0	19	2	0.267685	-1.90139	0.0290094	0.0653197
fliN	CPn0704	type III secretion system protein	19	4	128	24	0.271078	-1.88322	2.9112e-11	3.9243e-10
rpsJ	CPn0549	30S ribosomal protein S10	4	0	29	0	0.271519	-1.88087	0.00877688	0.0246484
cmk	CPn0568	cytidylate kinase	1	2	13	5	0.272038	-1.87812	0.038309	0.0829345
lipA	CPn0832	lipoyl synthase	6	1	48	1	0.275215	-1.86137	0.000341344	0.00147478
yscT	CPn0823	Yop proteins translocation protein T	4	1	32	2	0.27658	-1.85423	0.00356182	0.0114682
CPn0062	CPn0062	hypothetical protein	49	24	347	102	0.277795	-1.84791	6.05439e-31	3.22158e-29
dnaA	CPn0424	chromosomal replication initiation protein	44	24	226	158	0.277839	-1.84768	2.98978e-28	1.37394e-26
pCpn19	pCpn19	-	1	1	6	5	0.277921	-1.84725	0.0903217	0.167551
yscL	CPn0826	type III secretion system protein	5	3	52	2	0.277978	-1.84695	0.000144802	0.000674632
CPn0849	CPn0849	SWI/SNF family helicase_2	47	10	312	55	0.27882	-1.84259	9.42846e-25	3.28696e-23
CPn1020	CPn1020	hypothetical protein	1	1	9	3	0.279064	-1.84133	0.0958059	0.17663
CPn0400	CPn0400	hypothetical protein	3	0	19	1	0.287757	-1.79708	0.0446894	0.0939314
CPn0397	CPn0397	PP2C phosphatase family protein	2	0	9	3	0.290159	-1.78508	0.0992937	0.180226
CPn0125	CPn0125	hypothetical protein	1	1	13	0	0.291177	-1.78003	0.104468	0.187264
hemN_2	CPn0889	coproporphyrinogen III oxidase	1	1	13	0	0.291177	-1.78003	0.104468	0.187264
CPn0856	CPn0856	UDP-glucose pyrophosphorylase	7	1	52	1	0.29131	-1.77938	0.000345338	0.00148569
CPn0681	CPn0681	hypothetical protein	12	1	70	11	0.293112	-1.77047	3.85459e-06	2.48216e-05
exbB	CPn0785	proton channel protein TolQ	4	1	30	2	0.293213	-1.76998	0.00528175	0.0159398
CPn0071	CPn0071	hypothetical protein	3	0	11	6	0.293333	-1.76939	0.0381407	0.0827473
glgA	CPn0948	glycogen synthase	1	2	16	2	0.294005	-1.76609	0.0399366	0.0859062
CPn1019	CPn1019	hypothetical protein	2	1	15	3	0.294005	-1.76609	0.0399366	0.0859062
CPn0751	CPn0751	hypothetical protein	3	3	34	3	0.294289	-1.7647	0.00219779	0.00750665
gyrB_2	CPn0715	DNA topoisomerase IV subunit B	8	1	53	4	0.297159	-1.75069	0.000217425	0.000976961
pal	CPn0781	peptidoglycan-associated lipoprotein	5	0	33	0	0.29824	-1.74545	0.00573736	0.0171105
abcX	CPn0691	ABC transporter ATPase	4	0	17	6	0.301508	-1.72973	0.0248571	0.0577714
pmp_3.1	CPn0014	polymorphic Outer membrane protein	59	7	315	73	0.301591	-1.72934	3.27797e-24	1.03563e-22
fliF	CPn0860	type III secretion system protein	7	0	32	9	0.301663	-1.72899	0.00134081	0.00492931
CPn0739	CPn0739	rod shape-determining protein MreC	2	1	16	2	0.301982	-1.72747	0.0636295	0.125171
yggV	CPn0775	putative deoxyribonucleotide triphosphate pyrophosphatase	3	0	15	3	0.301982	-1.72747	0.0636295	0.125171
CPn0601	CPn0601	hypothetical protein	1	1	11	1	0.301997	-1.72739	0.157696	0.261361
mreB	CPn0850	rod shape-determining protein MreB	21	1	141	1	0.302409	-1.72543	3.83906e-09	3.84286e-08
CPn0700	CPn0700	hypothetical protein	5	0	29	2	0.307239	-1.70257	0.00801091	0.0229434
pbp2	CPn0694	PBP2-transglycolase/transpeptidase	6	4	36	17	0.308179	-1.69816	0.000199271	0.000907493
dhnA	CPn0281	fructose-bisphosphate aldolase	9	6	79	9	0.308216	-1.69799	3.55887e-06	2.3213e-05
tyrP_2	CPn0970	tyrosine transporter	11	2	65	11	0.309258	-1.69312	1.69183e-05	9.44997e-05
CPn0906	CPn0906	hypothetical protein	3	0	16	2	0.310314	-1.6882	0.0636377	0.125171
pmp_10.2	CPn0450	-	52	11	334	36	0.313688	-1.6726	1.34721e-21	3.89152e-20
karG	CPn0701	ATP:guanido phosphotransferase	4	0	25	0	0.314971	-1.66671	0.0286615	0.0649703
dnaA	CPn0309	chromosomal replication initiation protein	7	0	30	9	0.3158	-1.66291	0.00291319	0.00962496
CPn1033	CPn1033	hypothetical protein	17	2	102	10	0.316278	-1.66073	2.62081e-07	2.05398e-06
ftsY	CPn0972	cell division protein FtsY	7	4	61	3	0.32027	-1.64264	0.000131785	0.000616826
pgsA_2	CPn0947	glycerol-3-P phosphatydyltransferase	12	0	63	7	0.320888	-1.63986	6.09655e-05	0.000308181
tktB_1	CPn0893	transketolase	8	1	51	2	0.3248	-1.62238	0.0006872	0.00277904
dnaX_1	CPn0040	DNA polymerase III subunits gamma and tau	8	2	55	3	0.324988	-1.62154	0.000302971	0.00132028
CPn0669	CPn0669	hypothetical protein	9	3	59	8	0.325169	-1.62074	8.04295e-05	0.000389063
CPn0301	CPn0301	OmpH-like Outer membrane protein	19	3	84	31	0.326965	-1.61279	1.41799e-07	1.14687e-06
CPn0865	CPn0865	hypothetical protein	2	4	25	6	0.327105	-1.61217	0.00921316	0.0256598
pmp_5.1	CPn0018	polymorphic Outer membrane protein	7	4	49	10	0.327275	-1.61143	0.000232621	0.00104062
CPn0045	CPn0045	hypothetical protein	0	2	11	0	0.327561	-1.61016	0.154558	0.257428
CPn0994	CPn0994	hypothetical protein	2	0	9	2	0.327561	-1.61016	0.154558	0.257428
CPn0747	CPn0747	-	4	1	25	3	0.327634	-1.60984	0.0163646	0.040952
CPn0277	CPn0277	hypothetical protein	2	0	12	0	0.32814	-1.60762	0.161556	0.265583
gyrA_2	CPn0716	DNA topoisomerase IV subunit A	2	0	12	0	0.32814	-1.60762	0.161556	0.265583
CPn0084	CPn0084	ferredoxin	13	3	83	7	0.331047	-1.59489	7.95217e-06	4.87457e-05
yigN	CPn0982	hypothetical protein	4	3	28	8	0.331201	-1.59422	0.00401523	0.0126068
pmp_11	CPn0451	polymorphic Outer membrane protein G family	31	5	168	28	0.3326	-1.58814	1.68904e-11	2.4051e-10
oppB_2	CPn0598	oligopeptide permease	8	0	44	2	0.3349	-1.5782	0.00223696	0.00756378
uvrD	CPn0772	DNA helicase	7	0	32	6	0.335685	-1.57482	0.00449459	0.0139816
htrB	CPn0098	lipid A biosynthesis lauroyl acyltransferase	3	0	16	1	0.337359	-1.56764	0.0962169	0.17663
CPn0205	CPn0205	hypothetical protein	3	2	22	4	0.338938	-1.56091	0.022804	0.0541194
groEL_3	CPn0898	heat shock protein-60	5	0	26	2	0.339251	-1.55958	0.0257459	0.0595632
CPn0687	CPn0687	hypothetical protein	12	0	62	5	0.339619	-1.55801	0.000190903	0.000873317
cdsA	CPn0567	phosphatidate cytidylytransferase	6	1	34	4	0.339949	-1.55661	0.00464849	0.0143719
nlpD	CPn0902	muramidase	9	0	49	2	0.340556	-1.55404	0.00147425	0.00531337
pCpn12	pCpn12	AS to terminator	2	2	16	4	0.341857	-1.54853	0.0530816	0.108415
pCpn73	pCpn73	-	4	0	14	6	0.341857	-1.54853	0.0530816	0.108415
CPn0664	CPn0664	hypothetical protein	1	1	8	2	0.341884	-1.54842	0.228149	0.346334
oppC_1	CPn0200	oligopeptide permease	1	1	11	0	0.34224	-1.54692	0.240686	0.358899
gcsH	CPn0433	glycine cleavage system protein H	2	0	10	1	0.34224	-1.54692	0.240686	0.358899
plsB	CPn0958	glycerol-3-P acyltransferase	2	0	10	1	0.34224	-1.54692	0.240686	0.358899
rsbW	CPn0670	sigma regulatory factor-histidine kinase	4	0	23	0	0.34237	-1.54637	0.0411839	0.0878415
CPn0980	CPn0980	hypothetical protein	3	0	17	0	0.347426	-1.52522	0.0972604	0.177172
cydA	CPn0102	cytochrome oxidase subunit I	10	0	52	3	0.348265	-1.52174	0.000934417	0.00357839
CPn0921	CPn0921	snglycerol-3-P acyltransferase	16	1	65	20	0.350038	-1.51441	1.71958e-05	9.55217e-05
ssb	CPn0386	single-stranded DNA-binding protein	9	0	43	5	0.350676	-1.51179	0.00195548	0.00672446
mraY	CPn0900	phospho-N-acetylmuramoyl-pentapeptide-transferase	5	0	28	0	0.351524	-1.5083	0.0260036	0.0600221
sucA	CPn0378	2-oxoglutarate dehydrogenase E1 component	20	7	128	13	0.351563	-1.50814	5.41671e-08	4.64093e-07
pmp_2	CPn0013	polymorphic Outer membrane protein G family	29	6	147	30	0.352798	-1.50309	7.91936e-10	8.60912e-09
CPn1032	CPn1032	hypothetical protein	15	2	84	6	0.355796	-1.49088	2.2771e-05	0.000124441
mviN	CPn0730	integral membrane protein	4	4	21	14	0.357779	-1.48286	0.0066878	0.0197701
recD_2	CPn0752	exodeoxyribonuclease V, Alpha	3	2	19	5	0.357877	-1.48247	0.0322586	0.0715206
accB	CPn0183	acetyl-CoA carboxylase biotin carboxyl carrier protein subunit	4	0	16	4	0.357908	-1.48234	0.0550252	0.111261
lgt	CPn0311	prolipoprotein diacylglyceryl transferase	4	0	19	2	0.357926	-1.48227	0.0573476	0.114356
dppF_2	CPn0683	peptide ABC transporter ATPase	2	0	8	2	0.357935	-1.48223	0.230932	0.348615
ycfV	CPn0248	ABC transporter ATPase	2	0	11	0	0.357976	-1.48206	0.24169	0.359866
tal	CPn0083	transaldolase B	34	10	183	34	0.361964	-1.46608	1.8115e-11	2.54365e-10
pcnB_2	CPn0966	Poly A polymerase	12	1	67	2	0.362881	-1.46243	0.000266633	0.00117194
pheS	CPn0993	phenylalanyl-tRNA synthetase subunit alpha	21	7	76	48	0.363703	-1.45917	1.90916e-07	1.51981e-06
oppA_1	CPn0195	oligopeptide binding protein	16	0	76	7	0.364005	-1.45797	7.06732e-05	0.000348539
guaB_2	CPn0172a	inosine 5'-monophosphase dehydrogenase	2	2	16	3	0.366455	-1.44829	0.0789938	0.150401
CPn0104	CPn0104	hypothetical protein	40	2	214	6	0.368508	-1.44023	8.32696e-11	1.03933e-09
pmp_17.2	CPn0469	-	3	0	13	2	0.36929	-1.43717	0.136632	0.23266
parB	CPn0684	chromosome partitioning protein	9	2	38	13	0.370424	-1.43275	0.00200535	0.00687258
CPn0399	CPn0399	hypothetical protein	8	0	39	2	0.375012	-1.41499	0.0094945	0.0262985
ytgC	CPn0347	integral membrane protein	4	0	18	2	0.37517	-1.41438	0.0835547	0.157015
CPn0770	CPn0770	hypothetical protein	4	0	18	2	0.37517	-1.41438	0.0835547	0.157015
xerC	CPn0024	site-specific tyrosine recombinase XerC	2	0	9	1	0.375201	-1.41427	0.2364	0.354551
CPn0162	CPn0162	hypothetical protein	2	0	9	1	0.375201	-1.41427	0.2364	0.354551
CPn0496	CPn0496	hypothetical protein	3	1	16	3	0.375351	-1.41369	0.0797587	0.151287
CPn0389	CPn0389	hypothetical protein	23	5	112	21	0.377638	-1.40492	4.91381e-07	3.6799e-06
CPn0111	CPn0111	hypothetical protein	2	7	30	9	0.377653	-1.40487	0.00641621	0.0190228
ftsK	CPn0880	cell division protein FtsK	36	7	190	20	0.378491	-1.40167	2.83926e-10	3.22527e-09
glgP	CPn0307	glycogen phosphorylase	20	1	83	17	0.379467	-1.39795	1.39337e-05	8.00397e-05
CPn0956.1	CPn0956.1	ORF 72 aa, no homologies	10	7	53	21	0.380977	-1.39223	0.000171547	0.000795567
folX	CPn0757	dihydroneopterin aldolase	5	4	40	3	0.381373	-1.39072	0.00541676	0.0162986
dapA	CPn1050	dihydrodipicolinate synthase	2	1	12	2	0.38157	-1.38998	0.13418	0.229148
pCpn27	pCpn27	Internal terminator AS RNA?	1	2	10	3	0.381915	-1.38868	0.191405	0.304261
oppA_4	CPn0198	oligopeptide binding protein	7	3	44	4	0.382574	-1.38619	0.0034948	0.0113609
CPn0415	CPn0415	hypothetical protein	34	8	137	50	0.383119	-1.38414	1.23191e-09	1.28398e-08
clpC	CPn0437	ClpC protease	35	13	223	10	0.386153	-1.37275	7.88501e-11	9.96469e-10
CPn0232	CPn0232	putative 5'-methylthioadenosine nucleosidase	3	2	23	1	0.386397	-1.37184	0.050389	0.103543
lysC	CPn1049	aspartate kinase	4	1	22	2	0.386397	-1.37184	0.050389	0.103543
CPn1061	CPn1061	hypothetical protein	27	3	117	22	0.390132	-1.35796	4.22798e-07	3.2139e-06
murC/ddlA	CPn0905	bifunctional D-alanyl-alanine synthetase A/UDP-N-acetylmuramate--L-alanine ligase	14	0	69	1	0.390829	-1.35539	0.000709771	0.00285888
ybeB	CPn0915	iojap superfamily protein	9	2	41	9	0.390876	-1.35522	0.00295354	0.00972649
adt_2	CPn0614	ADP/ATP translocase	39	14	214	30	0.392305	-1.34995	2.56952e-11	3.55861e-10
CPn0422	CPn0422	hypothetical protein	23	1	96	16	0.392418	-1.34954	7.95552e-06	4.87457e-05
CPn0713	CPn0713	hypothetical protein	43	7	220	18	0.392704	-1.34848	6.38071e-11	8.27038e-10
CPn1073	CPn1073	putative outer membrane protein	5	0	25	0	0.393725	-1.34474	0.0533083	0.108659
yhhY	CPn0575	amino group Acetyl transferase	2	0	10	0	0.39378	-1.34454	0.359305	0.499029
CPn0100	CPn0100	hypothetical protein	8	0	37	2	0.393895	-1.34412	0.0130404	0.0342437
CPn0709	CPn0709	hypothetical protein	13	1	62	5	0.393964	-1.34387	0.000909099	0.00352145
clpP	CPn0847	ATP-dependent Clp protease proteolytic subunit	18	9	105	17	0.394291	-1.34267	2.71548e-06	1.79434e-05
yciA	CPn0654	acyl-CoA thioesterase	2	2	13	4	0.39506	-1.33986	0.110799	0.195836
uhpC	CPn0665	hexosphosphate transport	30	1	131	15	0.396396	-1.33499	4.52057e-07	3.41067e-06
rplF	CPn0633	50S ribosomal protein L6	9	0	43	1	0.398193	-1.32846	0.00849922	0.024002
oppC_2	CPn0597	oligopeptide permease	7	1	30	6	0.39957	-1.32348	0.0167934	0.0418179
rpsO	CPn1000	30S ribosomal protein S15	17	13	122	13	0.399625	-1.32328	1.09127e-06	7.60881e-06
tyrP_1	CPn0969	tyrosine transporter	46	7	206	34	0.400734	-1.31928	7.11176e-11	9.10126e-10
aas	CPn0922	long chain fatty acid--[acyl-carrier-protein] ligase	7	6	46	10	0.401096	-1.31798	0.00227036	0.00762569
CPn0859	CPn0859	hypothetical protein	4	1	24	0	0.401985	-1.31479	0.0753904	0.144356
yfhO_2	CPn0862	NifS-related aminotransferase	9	1	44	3	0.402133	-1.31426	0.00736447	0.0213418
amiA	CPn0417	N-acetylmuramoyl alanine amidase	12	4	48	19	0.40272	-1.31215	0.000544141	0.00225462
CPn0712	CPn0712	FHA domain-containing protein	48	20	295	18	0.402979	-1.31122	2.37725e-13	4.00566e-12
ptsN_1	CPn0060	PTS IIA protein	4	0	18	1	0.404133	-1.3071	0.121724	0.211339
yaeS	CPn0566	undecaprenyl pyrophosphate synthase	7	0	34	0	0.405273	-1.30303	0.0301921	0.0675315
zntA	CPn0868	metal transport P-type ATPase	3	0	13	1	0.407765	-1.29419	0.201559	0.31447
CPn0491	CPn0491	hypothetical protein	24	14	123	36	0.407867	-1.29383	1.36149e-07	1.11005e-06
CPn0044	CPn0044	hypothetical protein	2	1	11	2	0.408631	-1.29113	0.194085	0.306593
CPn0303	CPn0303	hypothetical protein	1	2	12	1	0.408631	-1.29113	0.194085	0.306593
nusG	CPn0076	transcription antitermination protein NusG	9	2	49	2	0.40898	-1.2899	0.00467815	0.0144195
mrsA	CPn0056	phosphomannomutase	6	2	36	1	0.409529	-1.28796	0.0179308	0.0443227
mgtE	CPn0286	Mg2+ transporter	15	1	63	9	0.409765	-1.28713	0.000682744	0.00277211
CPn1015	CPn1015	hypothetical protein	6	2	27	7	0.410566	-1.28431	0.0227835	0.0541194
CPn0093	CPn0093	hypothetical protein	3	2	11	8	0.412976	-1.27587	0.0902231	0.167551
rplR	CPn0632	50S ribosomal protein L18	4	2	26	1	0.415203	-1.26811	0.045023	0.0944363
CPn0407	CPn0407	HAD family phosphatase/phosphatase	2	0	8	1	0.415259	-1.26792	0.34801	0.487987
pdhC	CPn0306	branched-chain alpha-keto acid dehydrogenase subunit E2	6	2	28	6	0.415959	-1.26549	0.0230147	0.0542374
rpsM	CPn0628	30S ribosomal protein S13	9	1	36	7	0.420153	-1.25101	0.0133836	0.034772
CPn0912	CPn0912	hypothetical protein	37	2	162	13	0.420877	-1.24853	1.57059e-07	1.26021e-06
CPn0288	CPn0288	hypothetical protein	3	0	11	2	0.423078	-1.24101	0.198211	0.311167
CPn0835	CPn0835	SWI/SNF family helicase_1	9	1	46	0	0.423471	-1.23967	0.0105589	0.0288514
nqr3	CPn0428	Na(+)-translocating NADH-quinone reductase subunit C	4	0	17	1	0.426153	-1.23056	0.174756	0.284048
efp_2	CPn0895	elongation factor P	5	3	34	1	0.42658	-1.22911	0.0246662	0.0574597
pyk	CPn0097	pyruvate kinase	9	5	40	15	0.426638	-1.22892	0.00360234	0.0115618
porB	CPn0854	Outer membrane protein B	35	3	148	17	0.428087	-1.22402	5.57187e-07	4.082e-06
CPn0956	CPn0956	hypothetical protein	4	5	36	2	0.428435	-1.22285	0.0207896	0.0500436
tsp	CPn0555	tail-specific protease	6	3	31	6	0.428888	-1.22133	0.0200667	0.0487679
CPn0312	CPn0312	hypothetical protein	12	1	56	2	0.430489	-1.21595	0.00381451	0.0121273
plsC	CPn0569	glycerol-3-P acyltransferase	6	1	30	1	0.431219	-1.21351	0.0401145	0.0861056
yaeM	CPn0345	1-deoxy-D-xylulose 5-phosphate reductoisomerase	19	3	94	3	0.433456	-1.20604	0.00020461	0.000927628
CPn0543	CPn0543	metal transport protein	4	0	18	0	0.437505	-1.19263	0.174656	0.284048
rpmC	CPn0639	50S ribosomal protein L29	5	1	19	5	0.439883	-1.18481	0.0840878	0.157706
ytgD	CPn0346	integral membrane protein	1	1	7	1	0.439929	-1.18466	0.344616	0.483898
ispD	CPn0579	2-C-methyl-D-erythritol 4-phosphate cytidylyltransferase	1	1	7	1	0.439929	-1.18466	0.344616	0.483898
ndk	CPn0619	nucleoside diphosphate kinase	1	1	7	1	0.439929	-1.18466	0.344616	0.483898
pmp_20	CPn0540	polymorphic membrane protein B family	69	32	360	50	0.441798	-1.17854	4.4611e-15	8.84347e-14
CPn0926	CPn0926	thioredoxin disulfide isomerase	17	1	62	12	0.441852	-1.17837	0.00135437	0.00496111
lcrD	CPn0323	low calcium response D	15	1	56	10	0.442138	-1.17743	0.00237262	0.00789054
pssA	CPn0983	glycerol-Serine phosphatidyltransferase	19	2	82	7	0.443047	-1.17447	0.000399931	0.00169887
dnaB	CPn0616	replicative DNA helicase	9	1	41	2	0.4431	-1.17429	0.0195222	0.047559
sucB_1	CPn0377	dihydrolipoamide succinyltransferase	12	0	40	9	0.443411	-1.17328	0.0101068	0.0277662
dksA	CPn0534	DnaK suppressor	9	0	37	2	0.443471	-1.17309	0.0225016	0.0537805
nrdR	CPn0533	transcriptional regulator NrdR	22	1	97	3	0.444103	-1.17104	0.000257139	0.00113523
pepF	CPn0136	oligopeptidase	25	17	169	6	0.444308	-1.17037	6.34315e-07	4.58066e-06
yqdE	CPn0140	hypothetical protein	5	0	22	0	0.447434	-1.16025	0.106131	0.189333
CPn0357	CPn0357	hypothetical protein	4	1	20	1	0.448544	-1.15668	0.14599	0.244769
CPn0553	CPn0553	hypothetical protein	9	6	51	8	0.449952	-1.15216	0.00476577	0.0146006
sucD	CPn0974	succinyl-CoA synthetase subunit alpha	7	1	30	3	0.451399	-1.14753	0.0472522	0.0982962
CPn0374	CPn0374	hypothetical protein	2	2	15	1	0.452189	-1.145	0.166403	0.272663
pmp_3.2	CPn0015	polymorphic Outer membrane protein	59	7	235	33	0.452194	-1.14499	1.02075e-09	1.08629e-08
CPn0512	CPn0512	hypothetical protein	26	11	127	19	0.454522	-1.13758	5.86856e-06	3.73152e-05
rpoB	CPn0081	DNA-directed RNA polymerase subunit beta	30	0	103	18	0.455865	-1.13332	5.0353e-05	0.000258411
lon	CPn0027	Lon ATP-dependent protease	26	6	122	9	0.455969	-1.13299	3.1391e-05	0.000167033
cydB	CPn0103	cytochrome oxidase subunit II	12	2	30	20	0.456569	-1.1311	0.00889988	0.0249246
maf	CPn0022	Maf-like protein	11	0	40	5	0.457267	-1.12889	0.0165461	0.0413039
CPn0387	CPn0387	hypothetical protein	50	24	175	89	0.458677	-1.12445	4.80648e-10	5.33995e-09
CPn1030	CPn1030	D-amino acid dehyrogenase	7	4	35	7	0.459052	-1.12327	0.0207557	0.0500436
infA	CPn0073	translation initiation factor IF-1	12	11	30	43	0.460053	-1.12013	0.000752531	0.00299531
pknD	CPn0095	serine/threonine-protein kinase	5	2	26	2	0.461239	-1.11641	0.0745307	0.14298
CPn0276	CPn0276	hypothetical protein	21	3	89	8	0.462273	-1.11318	0.000368246	0.00157753
rs11	CPn0627	30S ribosomal protein S11	7	0	28	1	0.467646	-1.09651	0.0774907	0.147817
CPn1022	CPn1022	hypothetical protein	8	1	33	3	0.467838	-1.09592	0.0407698	0.0871421
ydaO	CPn0261	PP-loop superfamily ATPase	2	1	12	0	0.473827	-1.07757	0.287547	0.414708
ybbP	CPn0101	hypothetical protein	11	1	33	11	0.476427	-1.06967	0.0244073	0.0571199
birA	CPn0866	biotin--protein ligase	2	1	9	2	0.476522	-1.06938	0.401812	0.539485
lepB	CPn0110	Signal peptidase I	21	3	83	10	0.47684	-1.06842	0.000861183	0.00336161
CPn0355	CPn0355	hypothetical protein	13	6	55	14	0.477624	-1.06605	0.00354536	0.0114516
dnaQ_2	CPn0655	DNA polymerase III subunit epsilon	31	4	136	4	0.479057	-1.06173	4.1573e-05	0.00021554
pmp_8	CPn0446	polymorphic Outer membrane protein G family	62	10	258	22	0.479933	-1.0591	5.31177e-09	5.16366e-08
nqr6	CPn0883	Na(+)-translocating NADH-quinone reductase subunit F	17	2	62	10	0.482126	-1.05252	0.00392985	0.0124548
CPn0705	CPn0705	hypothetical protein	17	1	67	4	0.483187	-1.04935	0.00487731	0.0148972
Met tRNA	CPnt01	Met tRNA	56	122	103	383	0.483477	-1.04848	8.21952e-18	1.97855e-16
CPn0271	CPn0271	lysophospholipase esterase	7	1	26	4	0.487439	-1.03671	0.0868316	0.161968
CPn0608	CPn0608	orotate phosphoribosyltransferase	61	16	214	60	0.489781	-1.02979	6.6766e-09	6.36797e-08
fumC	CPn1013	fumarate hydratase	11	2	44	5	0.489944	-1.02931	0.0224087	0.0536852
CPn0595	CPn0595	hypothetical protein	19	2	73	7	0.491132	-1.02582	0.00312759	0.010233
pgmA	CPn0863	phosphoglyceromutase	11	1	33	10	0.491406	-1.02501	0.0332065	0.0734613
atsA	CPn0025	ribonuclease Z	3	0	12	0	0.492223	-1.02262	0.41269	0.548986
CPn0269	CPn0269	dipeptidase	5	0	17	2	0.494166	-1.01693	0.197835	0.31106
flhA	CPn0363	type III secretion system protein	9	0	30	4	0.494341	-1.01642	0.0758235	0.14491
fabF	CPn0916	3-oxoacyl-(acyl carrier protein) synthase II	13	0	43	6	0.494379	-1.01631	0.0225549	0.0537806
pmp_1	CPn0005	polymorphic Outer membrane protein G family	37	7	136	24	0.496745	-1.00942	1.77774e-05	9.8213e-05
rsbV_2	CPn0909	sigma regulatory factor	5	3	23	5	0.49722	-1.00804	0.082991	0.15683
rpmJ	CPn0936	50S ribosomal protein L36	12	4	60	1	0.497531	-1.00714	0.0112507	0.0302513
CPn0794	CPn0794	hypothetical protein	4	8	32	8	0.498962	-1.003	0.0421636	0.0897418
nrdA	CPn0984	ribonucleotide-diphosphate reductase subunit alpha	43	4	142	28	0.50063	-0.998182	1.19831e-05	7.05204e-05
pmp_9	CPn0447	polymorphic Outer membrane protein G/I family	38	8	168	6	0.501464	-0.995783	1.26652e-05	7.40143e-05
CPn0711	CPn0711	hypothetical protein	15	1	52	7	0.502575	-0.992589	0.0145225	0.0373595
fabH	CPn0298	3-oxoacyl-(acyl carrier protein) synthase III	19	2	59	15	0.505455	-0.984345	0.00494407	0.0150556
ychM	CPn1014	Sulfate transporter	17	9	84	9	0.505458	-0.984336	0.00143643	0.00522385
CPn0072	CPn0072	hypothetical protein	4	2	18	3	0.507345	-0.97896	0.160777	0.265164
rpsP	CPn0116	30S ribosomal protein S16	5	0	15	3	0.508233	-0.976438	0.195903	0.308725
CPn0760	CPn0760	hypothetical protein	10	6	33	18	0.508347	-0.976114	0.0160207	0.0402908
yfhO_1	CPn0689	NifS-related aminotransferase	4	0	14	1	0.509536	-0.972743	0.332666	0.473698
accA	CPn0414	acetyl-CoA carboxylase carboxyltransferase subunit alpha	17	2	68	3	0.5103	-0.970583	0.00741	0.0214043
ftsW	CPn0903	cell division protein FtsW	5	2	23	2	0.513846	-0.960592	0.137696	0.233574
CPn0755	CPn0755	hypothetical protein	18	2	64	8	0.514235	-0.959501	0.00809702	0.0231245
CPn0164	CPn0164	hypothetical protein	64	24	257	47	0.514384	-0.959082	1.13177e-08	1.06936e-07
trmD	CPn0117	tRNA (guanine-N(1)-)-methyltransferase/unknown domain fusion protein	9	1	23	10	0.51818	-0.948476	0.0791917	0.150494
CPn0622	CPn0622	hypothetical protein	25	2	87	10	0.518654	-0.947155	0.00175388	0.00613554
CPn0354	CPn0354	hypothetical protein	7	2	23	7	0.519901	-0.943692	0.0943812	0.174441
frr	CPn0699	ribosome recycling factor	5	0	16	2	0.520682	-0.941525	0.271661	0.397828
ispA	CPn0748	geranyl transtransferase	6	1	23	2	0.522855	-0.935517	0.139287	0.235483
pCpn41	pCpn41	highly abundant sRNA candidate	253	348	757	907	0.522926	-0.935321	3.50652e-44	4.43137e-42
Leu tRNA	CPnt22	Leu tRNA	47	107	107	290	0.523383	-0.934062	2.29495e-12	3.51544e-11
yccA_1	CPn0969.1	transport permease (truncated)	93	21	363	38	0.52362	-0.933409	2.06656e-10	2.3742e-09
polA	CPn0612	DNA polymerase I	19	7	74	14	0.524863	-0.929988	0.00311407	0.0102218
CPn0287	CPn0287	hypothetical protein	9	3	36	5	0.52959	-0.917053	0.0599752	0.11936
fliI	CPn0858	type III secretion system ATPase	9	0	32	1	0.529662	-0.916855	0.102567	0.18517
tsf	CPn0697	elongation factor Ts	7	2	31	1	0.531257	-0.912518	0.100442	0.181984
CPn0279	CPn0279	ABC transporter permease	6	1	24	1	0.532088	-0.910263	0.190589	0.30378
CPn1072	CPn1072	hypothetical protein	6	1	24	1	0.532088	-0.910263	0.190589	0.30378
CPn0658	CPn0658	hypothetical protein	27	4	88	17	0.533039	-0.907687	0.00156215	0.00556104
CPn0398	CPn0398	hypothetical protein	18	5	75	5	0.535755	-0.900355	0.00686033	0.0201622
nfo	CPn0732	endonuclease IV	6	4	32	2	0.53651	-0.898323	0.0833985	0.157015
CPn0960	CPn0960	hypothetical protein	13	1	48	2	0.536704	-0.897802	0.0467442	0.0974399
yqgE	CPn0139	hypothetical protein	3	0	11	0	0.536978	-0.897065	0.408569	0.54512
ywlC	CPn0270	SuA5 superfamily-related protein	3	0	11	0	0.536978	-0.897065	0.408569	0.54512
CPn0577	CPn0577	SWIB (YM74) complex protein	24	33	63	90	0.53844	-0.893142	4.87773e-05	0.000251601
msbA	CPn0413	transport ATP binding protein	8	1	28	3	0.540322	-0.888109	0.132971	0.227468
yscN	CPn0707	type III secretion system ATPase	43	19	159	40	0.541006	-0.886285	1.29896e-05	7.54741e-05
lcrE	CPn0324	low calcium response E	20	1	73	2	0.541373	-0.885306	0.0126833	0.0333928
surE	CPn0262	stationary phase survival protein SurE	8	0	29	0	0.543083	-0.880756	0.162788	0.267174
CPn0803	CPn0803	hypothetical protein	7	8	45	4	0.543117	-0.880665	0.0365153	0.0799069
CPn0124	CPn0124	hypothetical protein	2	2	2	8	0.544218	-0.877744	0.416412	0.551759
tktB_2	CPn1060	1-deoxy-D-xylulose-5-phosphate synthase	11	0	34	4	0.544253	-0.877651	0.0965082	0.17663
CPn0933	CPn0933	disulfide bond isomerase	85	15	240	79	0.544533	-0.876907	3.81497e-08	3.41321e-07
pmp_17.1	CPn0468	-	30	1	97	10	0.545078	-0.875466	0.00220889	0.00751916
pCpn04	pCpn04	putative novel transcript	3	8	13	16	0.545105	-0.875393	0.104407	0.187264
CPn0105	CPn0105	hypothetical protein	36	2	116	14	0.545163	-0.875241	0.000808356	0.00317995
tlyC_1	CPn0394	CBS domain protein (hemolysin homolog)	8	0	23	4	0.54716	-0.869967	0.155676	0.258437
secE	CPn0075	preprotein translocase subunit SecE	12	0	43	0	0.549346	-0.864213	0.0645388	0.126451
CPn0822	CPn0822	hypothetical protein	201	25	707	61	0.549451	-0.863937	1.84522e-16	3.96919e-15
rplX	CPn0636	50S ribosomal protein L24	4	1	16	1	0.550239	-0.861869	0.269867	0.395987
dut	CPn0059	deoxyuridine 5'-triphosphate nucleotidohydrolase	15	1	55	1	0.553598	-0.853089	0.0344099	0.0757917
ribA/ribB	CPn0872	bifunctional 3,4-dihydroxy-2-butanone 4-phosphate synthase/GTP cyclohydrolase II protein	8	2	26	6	0.553682	-0.852872	0.107912	0.192047
folP	CPn0758	dihydropteroate synthase	5	1	18	2	0.553723	-0.852764	0.222861	0.340351
infB	CPn0317	translation initiation factor IF-2	18	1	54	9	0.554523	-0.850681	0.026722	0.0612607
rpsU	CPn0031	30S ribosomal protein S21	11	8	55	6	0.556428	-0.845733	0.0256097	0.059384
mip	CPn0661	FKBP-type peptidyl-prolyl cis-trans isomerase	21	2	66	10	0.556642	-0.845178	0.0146168	0.0375066
secA	CPn0841	preprotein translocase subunit SecA	58	15	196	38	0.557524	-0.842894	6.49705e-06	4.10532e-05
pmp_4.1	CPn0016	polymorphic Outer membrane protein	24	20	82	44	0.560964	-0.834019	0.000792288	0.00312892
rpoD	CPn0756	RNA polymerase sigma factor	37	6	132	11	0.562057	-0.831212	0.000648205	0.00265318
CPn0938	CPn0938	hypothetical protein	4	0	14	0	0.562539	-0.829974	0.454716	0.58815
pdhA/pdhB	CPn0033	(pyruvate) oxoisovalerate dehydrogenase Alpha & Beta fusion	16	2	52	7	0.562576	-0.829879	0.0310346	0.0692627
trxB	CPn0314	thioredoxin reductase	15	0	48	3	0.564289	-0.825493	0.0513374	0.105278
CPn0121	CPn0121	hypothetical protein	3	0	9	1	0.565704	-0.821881	0.561116	0.681837
yxjG_1	CPn0143	hypothetical protein	3	0	9	1	0.565704	-0.821881	0.561116	0.681837
gspF	CPn0817	general secretion protein F	3	1	12	1	0.567315	-0.817778	0.44593	0.580974
recD_1	CPn0123	exodeoxyribonuclease V (Alpha subunit)	16	4	56	8	0.568151	-0.815652	0.0289398	0.0653197
dcd	CPn0392	deoxycytidine triphosphate deaminase	17	2	62	2	0.568676	-0.814322	0.0279161	0.0635657
atpE	CPn0086	V-type ATP synthase subunit E	28	0	92	3	0.572068	-0.805742	0.00758348	0.021781
zwf	CPn0238	glucose-6-phosphate 1-dehydrogenase	8	0	23	3	0.576581	-0.794404	0.207033	0.321028
yaeT	CPn0300	OMP85 family membrane protein	27	3	91	7	0.576626	-0.794291	0.00685531	0.0201622
pmp_14	CPn0454	polymorphic Outer membrane protein H family	192	94	731	137	0.578615	-0.789326	1.34458e-16	2.95515e-15
CPn0861	CPn0861	NifU-related protein	5	0	17	0	0.579075	-0.788177	0.368583	0.50699
CPn0853	CPn0853	hypothetical protein	7	4	27	6	0.579319	-0.78757	0.155079	0.257869
CPn0623	CPn0623	hypothetical protein	63	7	223	8	0.579407	-0.787352	4.14198e-05	0.00021554
pmp_7	CPn0445	polymorphic Outer membrane protein G family	74	12	263	16	0.580514	-0.784596	5.41102e-06	3.46237e-05
CPn0126	CPn0126	hypothetical protein	7	1	25	1	0.586097	-0.770789	0.208613	0.322489
secY	CPn0629	preprotein translocase subunit SecY	19	0	58	4	0.586693	-0.769322	0.0455716	0.095389
sdhA	CPn0789	succinate dehydrogenase flavoprotein subunit	15	4	49	9	0.587423	-0.767528	0.0426566	0.0904104
cutA	CPn0907	periplasmic divalent cation tolerance protein	5	0	11	4	0.587933	-0.766276	0.356592	0.497262
psdD	CPn0839	phosphatidylserine decarboxylase	6	1	23	0	0.588052	-0.765985	0.250913	0.370867
pCpn13	pCpn13	AS to 148	24	8	82	15	0.588458	-0.764989	0.00948566	0.0262985
lpxC	CPn0652	UDP-3-O-[3-hydroxymyristoyl] N-acetylglucosamine deacetylase	25	4	78	12	0.588579	-0.764691	0.0121054	0.0320382
CPn0914	CPn0914	hypothetical protein	3	0	10	0	0.590684	-0.759541	0.56289	0.683172
CPn0206	CPn0206	hypothetical protein	10	0	29	3	0.591103	-0.758519	0.192242	0.304816
CPn0189	CPn0189	hypothetical protein	12	4	50	1	0.592316	-0.755562	0.0714267	0.13781
pckA	CPn0851	phosphoenolpyruvate carboxykinase	13	0	36	5	0.592765	-0.754467	0.114758	0.201224
gapA	CPn0624	glyceraldehyde-3-phosphate dehydrogenase	53	3	170	10	0.593359	-0.753023	0.000442352	0.00187121
bioF_1	CPn0923	8-amino-7-oxononanoate synthase	7	3	29	2	0.593469	-0.752755	0.188618	0.302687
CPn0423	CPn0423	hypothetical protein	8	0	25	1	0.595826	-0.747036	0.276225	0.400665
CPn0795	CPn0795	hypothetical protein	8	0	25	1	0.595826	-0.747036	0.276225	0.400665
CPn0840	CPn0840	hypothetical protein	48	4	158	8	0.597521	-0.742938	0.000961808	0.00366939
pcnB_1	CPn0845	Poly A polymerase	39	3	104	23	0.597723	-0.74245	0.00353149	0.0114434
CPn0187	CPn0187	methylase	8	2	32	0	0.598999	-0.739375	0.192357	0.304816
pfkA_2	CPn0208	diphosphate--fructose-6-phosphate 1-phosphotransferase	12	0	35	3	0.601139	-0.734229	0.136696	0.23266
pmp_15	CPn0466	polymorphic Outer membrane protein E family	93	15	302	31	0.601596	-0.733133	2.77296e-06	1.82043e-05
pheT	CPn0594	phenylalanyl-tRNA synthetase subunit beta	23	9	79	15	0.603425	-0.728753	0.0148903	0.0379158
pCpn55	pCpn55	-	8	0	16	7	0.605259	-0.724376	0.262307	0.386015
phhA	CPn1046	aromatic amino acid hydroxylase	4	0	13	0	0.60582	-0.723038	0.451235	0.586853
CPn0506	CPn0506	hypothetical protein	11	2	34	5	0.609116	-0.715211	0.144812	0.243198
CPn0852	CPn0852	hypothetical protein	29	7	101	8	0.613687	-0.704426	0.0110047	0.0298278
CPn0518	CPn0518	hypothetical protein	83	2	248	16	0.615086	-0.70114	7.06342e-05	0.000348539
CPn0486	CPn0486	putative proline permease	14	2	36	10	0.615776	-0.699522	0.110122	0.194979
rplM	CPn0247	50S ribosomal protein L13	102	29	373	22	0.617585	-0.69529	9.94936e-07	7.03413e-06
xasA	CPn0282	amino acid transporter	13	1	44	0	0.62033	-0.688893	0.127836	0.2198
pCpn69	pCpn69	abundant 3'end short ORF, sRNA?	213	267	738	458	0.623872	-0.680678	8.36688e-19	2.06315e-17
yjjK	CPn0023	ABC transporter ATPase	34	6	86	26	0.626497	-0.67462	0.0107445	0.0292007
CPn0440	CPn0440	hypothetical protein	4	2	18	0	0.626581	-0.674427	0.393352	0.530239
CPn0981	CPn0981	zinc metalloprotease	19	6	70	4	0.628771	-0.669395	0.0445902	0.0939181
fabG	CPn0296	3-ketoacyl-(acyl-carrier-protein) reductase	16	0	40	7	0.630192	-0.666137	0.113616	0.199767
CPn0541	CPn0541	solute binding protein	6	0	13	4	0.631649	-0.662805	0.388432	0.52712
CPn0798	CPn0798	hypothetical protein	6	0	13	4	0.631649	-0.662805	0.388432	0.52712
yjbC	CPn0864	pseudouridine synthase	15	2	45	5	0.631685	-0.662722	0.122248	0.211631
lysS	CPn0931	lysyl-tRNA synthetase	47	23	118	63	0.632993	-0.659739	0.0010113	0.0038293
CPn0668	CPn0668	hypothetical protein	12	5	45	4	0.633518	-0.658542	0.120521	0.210444
CPn0917	CPn0917	hydrolase/phosphatase-like protein	9	0	25	2	0.636257	-0.652319	0.292474	0.4204
rpoA	CPn0626	DNA-directed RNA polymerase subunit alpha	13	3	41	5	0.637702	-0.649045	0.141836	0.238993
ung	CPn0773	uracil-DNA glycosylase	5	0	14	1	0.63826	-0.647784	0.482982	0.617314
serS	CPn0870	seryl-tRNA synthetase	5	0	14	1	0.63826	-0.647784	0.482982	0.617314
CPn0692	CPn0692	cysteine desulfurase activator complex subunit SufB	17	9	52	17	0.639612	-0.64473	0.0542569	0.110148
lpxA	CPn0650	UDP-N-acetylglucosamine acyltransferase	13	0	40	0	0.639807	-0.644292	0.190802	0.30378
ispH	CPn1017	4-hydroxy-3-methylbut-2-enyl diphosphate reductase	13	0	30	7	0.640398	-0.64296	0.183313	0.295111
CPn0350	CPn0350	hypothetical protein	41	10	94	41	0.640921	-0.641783	0.00726435	0.021165
hemB	CPn0744	delta-aminolevulinic acid dehydratase	5	1	18	0	0.641212	-0.641126	0.39606	0.533178
hemK	CPn0114	N5-glutamine S-adenosyl-L-methionine-dependent methyltransferase	3	1	9	2	0.641889	-0.639605	0.592256	0.708605
yycJ	CPn0879	metal dependent hydrolase	11	1	32	3	0.643885	-0.635125	0.219819	0.337234
pfkA_1	CPn0160	diphosphate--fructose-6-phosphate 1-phosphotransferase	11	2	36	2	0.644824	-0.633023	0.18653	0.299812
yaeI	CPn0578	phosphohydrolase	4	2	16	1	0.646731	-0.628763	0.511399	0.640675
rplO	CPn0630	50S ribosomal protein L15	9	1	30	0	0.647151	-0.627826	0.247806	0.366811
himD	CPn0416	integration host factor Alpha	109	23	332	40	0.651161	-0.618914	1.53231e-05	8.75232e-05
CPn0671	CPn0671	hypothetical protein	42	10	113	28	0.651819	-0.617457	0.00819515	0.0232733
glgX	CPn0388	glycogen hydrolase (debranching)	12	1	36	2	0.651842	-0.617405	0.236718	0.354551
CPn0724	CPn0724	hypothetical protein	8	8	35	7	0.651972	-0.617118	0.170711	0.278819
aroB	CPn1036	3-dehydroquinate synthase	4	2	13	3	0.652533	-0.615877	0.504752	0.637408
CPn0869	CPn0869	hypothetical protein	8	2	25	3	0.654043	-0.612543	0.30718	0.439885
recJ	CPn0563	ssDNA exonuclease	13	0	32	5	0.654538	-0.61145	0.233519	0.351845
pyrH	CPn0698	uridylate kinase	7	0	21	0	0.656284	-0.607608	0.425144	0.559662
CPn0395	CPn0395	hypothetical protein	6	0	18	0	0.656294	-0.607585	0.517381	0.645768
pbp3	CPn0419	transglycolase/transpeptidase	4	0	12	0	0.656315	-0.60754	0.600921	0.717275
CPn0729	CPn0729	hypothetical protein	4	3	14	4	0.658289	-0.603208	0.409244	0.54512
CPn1058	CPn1058	hypothetical protein	28	4	84	7	0.658745	-0.602208	0.0457394	0.0955424
rpsD	CPn0362	RNA polymerase sigma factor sigma-28	28	12	107	5	0.660882	-0.597535	0.02619	0.0603147
rpoC	CPn0082	DNA-directed RNA polymerase subunit beta'	49	4	127	20	0.664159	-0.590398	0.0112438	0.0302513
pdhA	CPn0304	pyruvate dehydrogenase Alpha	24	5	71	9	0.664912	-0.588765	0.069436	0.135
rpsA	CPn0315	30S ribosomal protein S1	40	2	95	20	0.665597	-0.587278	0.0235464	0.0553615
efp_1	CPn0184	elongation factor P	12	3	33	7	0.668552	-0.580889	0.205036	0.319401
pmp_10.1	CPn0449	-	118	16	322	46	0.668927	-0.58008	5.11722e-05	0.000261288
CPn0229	CPn0229	hypothetical protein	11	3	37	2	0.670887	-0.575857	0.247107	0.366313
murB	CPn0988	UDP-N-acetylenolpyruvoylglucosamine reductase	1	4	13	0	0.671246	-0.575087	0.623222	0.735213
CPn0746	CPn0746	hypothetical protein	46	6	137	9	0.672117	-0.573216	0.0133078	0.0346758
CPn1040	CPn1040	hypothetical protein	2	6	11	7	0.672785	-0.571782	0.422064	0.558517
gidA	CPn0617	tRNA uridine 5-carboxymethylaminomethyl modification enzyme GidA	35	9	68	40	0.674599	-0.567898	0.0282338	0.0641447
rpmI	CPn0991	50S ribosomal protein L35	7	0	19	1	0.675076	-0.566877	0.422635	0.558541
CPn0284	CPn0284	hypothetical protein	3	1	7	3	0.675299	-0.566401	0.588765	0.705262
rnhB_2	CPn1068	ribonuclease HIII	0	4	10	0	0.675299	-0.566401	0.588765	0.705262
ybgI	CPn0137	Acr family transporter	5	1	17	0	0.67835	-0.559898	0.512298	0.640991
rplE	CPn0635	50S ribosomal protein L5	10	1	23	6	0.678817	-0.558906	0.321905	0.46032
CPn0011	CPn0011	hypothetical protein	5	2	18	1	0.680832	-0.554629	0.536496	0.662268
accC	CPn0182	acetyl-CoA carboxylase biotin carboxylase subunit	31	4	91	6	0.6811	-0.554061	0.053888	0.109619
CPn1002	CPn1002	hypothetical protein	3	0	3	4	0.682367	-0.551379	0.748393	0.838006
CPn0221	CPn0221	hypothetical protein	31	14	94	21	0.684045	-0.547837	0.0314909	0.0701263
hemA	CPn0714	glutamyl-tRNA reductase	9	0	23	2	0.686102	-0.543506	0.371091	0.509055
CPn0087	CPn0087	hypothetical protein	7	1	21	1	0.690083	-0.535158	0.444032	0.579843
CPn0434	CPn0434	hypothetical protein	34	2	82	14	0.690668	-0.533935	0.0667403	0.130009
hctA	CPn0886	histone-like developmental protein	117	36	357	43	0.695586	-0.5237	0.000115799	0.00054707
lspA	CPn0535	lipoprotein signal peptidase	15	1	42	2	0.696374	-0.522065	0.275288	0.400665
pgsA_1	CPn0615	glycerol-3-P phosphatidyltransferase	26	8	66	19	0.696458	-0.521891	0.0842348	0.157706
CPn0735	CPn0735	uridine kinase	9	4	28	5	0.697453	-0.519831	0.354181	0.49514
CPn0581	CPn0581	phosphoglycolate phosphatase	6	1	8	8	0.699874	-0.514833	0.520471	0.647999
aspC	CPn0495	L,L-diaminopimelate aminotransferase	11	1	22	8	0.701283	-0.511931	0.336144	0.477306
pCpn30	pCpn30	Internal sRNA?	7	0	14	4	0.701772	-0.510925	0.531352	0.657524
CPn0878	CPn0878	SET domain protein	3	0	7	1	0.702398	-0.509639	0.756939	0.844597
pCpn29	pCpn29	-	9	0	18	5	0.707581	-0.499033	0.460108	0.591067
rpsD	CPn0733	30S ribosomal protein S4	43	7	114	15	0.713297	-0.487425	0.0490523	0.101415
murG	CPn0904	undecaprenyldiphospho-muramoylpentapeptide beta-N- acetylglucosaminyltransferase	4	0	11	0	0.715989	-0.48199	0.785764	0.865059
CPn0690	CPn0690	ABC transporter membrane protein	9	2	25	3	0.721231	-0.471467	0.403944	0.541628
yagE	CPn0591	YagE family protein	15	19	54	22	0.722612	-0.468707	0.137557	0.233574
CPn0411	CPn0411	hypothetical protein	3	2	10	2	0.722738	-0.468455	0.620949	0.734087
priA	CPn0924	primosome assembly protein PriA	18	3	46	7	0.72468	-0.464585	0.224427	0.34171
glmS	CPn0968	glucosamine--fructose-6-phosphate aminotransferase	26	3	62	11	0.725705	-0.462545	0.17588	0.285417
mutL	CPn0812	DNA mismatch repair protein	7	1	17	3	0.728672	-0.456659	0.553557	0.676718
hemL	CPn0138	glutamate-1-semialdehyde aminotransferase	6	0	12	3	0.728684	-0.456635	0.64885	0.758367
gseA	CPn0154	3-deoxy-D-manno-octulosonic-acid transferase	5	1	13	2	0.728684	-0.456635	0.64885	0.758367
spoU_1	CPn0530	rRNA methylase	3	1	9	1	0.728696	-0.456612	0.781028	0.863916
mnmA	CPn0438	tRNA-specific 2-thiouridylase MnmA	6	8	26	6	0.732149	-0.44979	0.361137	0.50015
coaE	CPn0611	dephospho-CoA kinase	66	9	174	17	0.732475	-0.449149	0.0236146	0.0553929
60IM	CPn0310	putative inner membrane protein translocase component YidC	18	11	65	6	0.733295	-0.447534	0.173503	0.282922
nrdB	CPn0985	ribonucleotide-diphosphate reductase subunit beta	22	2	58	4	0.733435	-0.447258	0.212442	0.327407
gatB	CPn0004	aspartyl/glutamyl-tRNA amidotransferase subunit B	11	1	29	2	0.733517	-0.447099	0.423359	0.558768
pCpn61	pCpn61	similar to hctA	149	252	456	365	0.735946	-0.442328	5.30464e-07	3.91459e-06
ytgB_1	CPn0348	rRNA methylase	8	3	24	3	0.736274	-0.441685	0.496499	0.630204
CPn0035	CPn0035	hypothetical protein	12	3	36	2	0.738102	-0.438107	0.386011	0.525245
aaaT	CPn0289	neutral amino acid (glutamate) transporter	6	0	16	0	0.738341	-0.43764	0.654315	0.763871
clpB	CPn0144	Clp protease ATPase	21	2	52	6	0.739686	-0.435016	0.243324	0.361766
dagA_1	CPn0536	D-Ala/Gly permease	41	4	111	5	0.740466	-0.433495	0.0959824	0.17663
kpsF	CPn0526	GutQ/KpsF family sugar-P isomerase	5	2	15	2	0.740743	-0.432954	0.669292	0.774538
pCpn34	pCpn34	-	4	1	10	2	0.745725	-0.423285	0.800059	0.876467
pCpn57	pCpn57	sRNA or part of 657	37	12	99	18	0.747647	-0.41957	0.103345	0.186243
pmp_21	CPn0963	putative outer membrane protein D	108	9	279	16	0.754676	-0.406071	0.0106701	0.0290766
mraW	CPn0421	S-adenosyl-methyltransferase MraW	5	0	13	0	0.757277	-0.401107	0.80381	0.878543
fabD	CPn0297	acyl-carrier-protein S-malonyltransferase	8	1	23	0	0.757313	-0.401039	0.577227	0.695562
oppB_1	CPn0199	oligopeptide permease	17	10	62	3	0.757436	-0.400804	0.273317	0.398735
pmp_18	CPn0471	polymorphic Outer membrane protein E/F family	2	1	6	1	0.757672	-0.400355	1	1
yjeE	CPn0657	hypothetical protein	43	12	110	20	0.758457	-0.398861	0.0900419	0.167551
CPn0483	CPn0483	hypothetical protein	131	73	412	60	0.764496	-0.387418	0.00141331	0.00515834
CPn0012	CPn0012	hypothetical protein	15	4	43	3	0.766937	-0.382821	0.363232	0.502364
dsbG	CPn0228	disulfide bond chaperone	3	2	12	0	0.769637	-0.377749	0.800177	0.876467
glyQ	CPn0946	glycyl tRNA synthetase	8	0	19	1	0.772291	-0.372783	0.69042	0.788717
aroG	CPn0484	3-deoxy-7-phosphoheptulonate synthase	6	6	10	13	0.774647	-0.36839	0.60272	0.718573
CPn0148	CPn0148	S/T protein kinase	42	8	96	20	0.774657	-0.368371	0.142942	0.240456
ptsN_2	CPn0061	PTS IIA protein + HTH DNA-binding domain	7	0	15	2	0.774753	-0.368191	0.670639	0.774538
CPn0776	CPn0776	hypothetical protein	7	0	15	2	0.774753	-0.368191	0.670639	0.774538
rpe	CPn0185	ribulose-phosphate 3-epimerase	21	0	38	11	0.775093	-0.367558	0.380658	0.51936
sohB	CPn0613	protease	9	4	30	1	0.776265	-0.365378	0.527097	0.654662
topA	CPn0769	DNA topoisomerase I/SWI domain fusion protein	19	0	44	3	0.776321	-0.365274	0.435588	0.57044
glgC	CPn0607	glucose-1-P adenyltransferase	25	6	44	23	0.778187	-0.361811	0.292741	0.4204
Pro tRNA	CPnt29	Pro tRNA	177	531	186	986	0.782663	-0.353537	3.94458e-07	3.02119e-06
clpP_1	CPn0520	ATP-dependent Clp protease proteolytic subunit	12	3	28	6	0.786901	-0.345747	0.549645	0.675202
devB	CPn0239	6-phosphogluconolactonase	4	0	10	0	0.78763	-0.34441	0.784643	0.865059
pCpn10	pCpn10	putative novel transcript	8	0	13	5	0.789184	-0.341567	0.683725	0.782839
fabZ	CPn0651	(3R)-hydroxymyristoyl-ACP dehydratase	17	0	41	1	0.789564	-0.340872	0.491698	0.626868
CPn0278	CPn0278	outer membrane lipoprotein protein	7	2	16	4	0.792978	-0.334647	0.698502	0.796151
CPn0600.1	CPn0600.1	homologue to CP0147	251	48	531	137	0.794018	-0.332757	0.000921694	0.00354309
pCpn07	pCpn07	putative novel transcript	4	3	12	3	0.794641	-0.331625	0.664817	0.774343
eno	CPn0800	phosphopyruvate hydratase	21	5	54	6	0.796116	-0.32895	0.365839	0.503901
mutS	CPn0941	DNA mismatch repair protein MutS	16	5	36	10	0.797343	-0.326728	0.444489	0.579843
yajC	CPn0884	preprotein translocase subunit YajC	31	15	70	27	0.798736	-0.32421	0.223459	0.340749
yccA_2	CPn0971	transport permease	131	102	338	141	0.798753	-0.324178	0.00555237	0.0166571
CPn0513	CPn0513	hypothetical protein	12	3	33	2	0.799265	-0.323254	0.552463	0.676308
atpB	CPn0089	V-type ATP synthase subunit B	2	1	7	0	0.799322	-0.32315	1	1
gyrA_1	CPn0274	DNA gyrase subunit A	44	6	105	11	0.802678	-0.317108	0.220225	0.337345
rpsH	CPn0634	30S ribosomal protein S8	14	1	35	1	0.803029	-0.316477	0.555237	0.677953
CPn0925	CPn0925	hypothetical protein	14	4	37	4	0.803367	-0.31587	0.495646	0.630204
yceA	CPn0734	hypothetical protein	27	3	61	8	0.806076	-0.311013	0.34336	0.483898
rplK	CPn0077	50S ribosomal protein L11	17	1	38	4	0.806528	-0.310204	0.498263	0.631258
metG	CPn0122	methionyl-tRNA synthetase	15	7	44	5	0.807182	-0.309035	0.456348	0.588479
ygeD	CPn0736	efflux protein	17	5	35	12	0.80812	-0.307359	0.452426	0.58715
oppA_5	CPn0599	oligopeptide binding lipoprotein	24	3	59	4	0.808908	-0.305953	0.376611	0.515513
CPn1016	CPn1016	hypothetical protein	71	11	168	19	0.812609	-0.299367	0.123637	0.213671
CPn0593	CPn0593	hypothetical protein	10	6	21	11	0.816795	-0.291955	0.552184	0.676308
gyrB	CPn0275	DNA gyrase subunit B	37	6	93	6	0.816813	-0.291923	0.28934	0.416699
ffh	CPn0115	Signal recognition particle GTPase	15	1	34	3	0.817298	-0.291066	0.564283	0.683221
htrA	CPn0979	DO Serine protease	37	11	93	13	0.819852	-0.286564	0.272239	0.397828
pCpn11	pCpn11	putative novel transcript, overlapping with CPn0103	5	0	12	0	0.820435	-0.285538	0.802783	0.87837
ycfF	CPn0488	HIT family hydrolase	11	2	22	6	0.823556	-0.280062	0.626496	0.735842
glmM	CPn0967	phosphoglucosamine mutase	9	1	11	9	0.825677	-0.276351	0.706831	0.802928
CPn0874	CPn0874	hypothetical protein	34	12	80	18	0.826779	-0.274426	0.337309	0.478288
yohI	CPn0768	oxidoreductase	8	3	18	5	0.830754	-0.267507	0.721315	0.814804
vacB	CPn0504	ribonuclease family protein	21	8	49	12	0.831391	-0.266402	0.442298	0.578478
tpiA	CPn1063	triosephosphate isomerase	6	2	14	3	0.832707	-0.264119	0.834748	0.905505
CPn0498	CPn0498	hypothetical protein	116	69	328	59	0.834827	-0.260451	0.0486664	0.10103
ytgA	CPn0349	solute protein binding family	17	3	39	5	0.836754	-0.257125	0.599583	0.716522
rnhB	CPn0119	ribonuclease HII	4	1	10	1	0.83681	-0.257028	1	1
CPn1057	CPn1057	hypothetical protein	21	18	64	15	0.838028	-0.254929	0.389251	0.527523
CPn1029	CPn1029	hypothetical protein	29	17	89	9	0.839025	-0.253214	0.338376	0.479129
CPn0010.1	CPn0010.1	hypothetical protein	3	1	9	0	0.839494	-0.252408	1	1
CPn0372	CPn0372	hypothetical protein	7	1	10	6	0.843707	-0.245187	0.832666	0.905092
rpsN	CPn0937	30S ribosomal protein S14	15	2	32	5	0.843784	-0.245054	0.668338	0.774538
CPn0290	CPn0290	Na-dependent transporter	6	0	14	0	0.843869	-0.244908	0.817003	0.889117
ctc	CPn0949	50S ribosomal protein L25/general stress protein Ctc	39	11	93	14	0.844735	-0.243429	0.357238	0.497477
pCpn26	pCpn26	Terminator of 282 or sRNA?	11	14	21	23	0.84743	-0.238833	0.538441	0.663859
CPn0145	CPn0145	hypothetical protein	11	3	30	1	0.847588	-0.238566	0.753785	0.843005
CPn0796	CPn0796	hypothetical protein	129	109	234	198	0.853693	-0.228211	0.0548477	0.111124
pCpn03	pCpn03	putative novel transcript	4	1	7	3	0.854802	-0.226337	1	1
CPn0507	CPn0507	hypothetical protein	73	14	178	12	0.856896	-0.222808	0.254465	0.375568
ftsH	CPn0998	ATP-dependent zinc protease	82	19	171	39	0.857002	-0.222629	0.212255	0.327407
brnQ	CPn0836	branched chain amino acid ABC transporter	12	5	33	3	0.857608	-0.22161	0.667026	0.774538
CPn0764	CPn0764	hypothetical protein	5	1	12	1	0.858776	-0.219647	1	1
rpmB	CPn0327	50S ribosomal protein L28	33	9	83	7	0.860892	-0.216096	0.464559	0.595272
lepA	CPn0359	GTP-binding protein LepA	14	4	30	7	0.861048	-0.215835	0.673265	0.776136
atoC	CPn0586	two component regulator	3	1	6	2	0.862296	-0.213745	1	1
pmp_6	CPn0444	polymorphic Outer membrane protein G/I family	125	48	316	44	0.862404	-0.213564	0.12187	0.211339
fusA	CPn0550	elongation factor G	39	1	77	10	0.863942	-0.210993	0.51292	0.640991
rpsT	CPn0754	30S ribosomal protein S20	23	4	49	8	0.863961	-0.210963	0.568519	0.687527
aspS	CPn0662	aspartyl-tRNA synthetase	11	0	25	0	0.866352	-0.206974	0.860201	0.924191
CPn0708	CPn0708	hypothetical protein	21	3	41	9	0.866623	-0.206523	0.626666	0.735842
gatA	CPn0003	aspartyl/glutamyl-tRNA amidotransferase subunit A	14	2	34	1	0.871984	-0.197626	0.768009	0.854188
CPn0251	CPn0251	hypothetical protein	18	3	38	6	0.872612	-0.196587	0.696408	0.79466
yojL	CPn0336	hypothetical protein	8	5	15	9	0.874828	-0.192928	0.736915	0.83057
ldh	CPn0919	leucine dehydrogenase	26	11	61	13	0.877644	-0.188293	0.552553	0.676308
plsX	CPn0962	putative glycerol-3-phosphate acyltransferase PlsX	11	4	21	8	0.881825	-0.181435	0.755146	0.843594
def	CPn1067	peptide deformylase	12	0	24	2	0.883349	-0.178945	0.864379	0.924838
secD/secF	CPn0564	bifunctional preprotein translocase subunit SecD/SecF	72	9	162	11	0.883492	-0.178712	0.389797	0.527556
pCpn67	pCpn67	-	4	3	13	1	0.8897	-0.168609	1	1
CPn0996	CPn0996	hypothetical protein	16	1	29	6	0.889973	-0.168166	0.771795	0.854729
CPn0132	CPn0132	hypothetical protein	7	0	14	1	0.896662	-0.157364	1	1
gspD	CPn0815	general secretion protein D	18	6	42	6	0.90092	-0.150529	0.712698	0.807778
gltT	CPn0528	glutamate symport	7	1	13	3	0.900954	-0.150475	1	1
CPn0375	CPn0375	hypothetical protein	4	2	11	1	0.900958	-0.150468	1	1
pmp	CPn0021	putative outer membrane protein	19	0	36	4	0.901823	-0.149084	0.784562	0.865059
pCpn14	pCpn14	AS to 152	9	8	19	11	0.903721	-0.146051	0.880115	0.935643
lnt	CPn0653	apolipoprotein N-acyltransferase	9	1	20	1	0.905705	-0.142888	0.852366	0.918701
phoH	CPn0106	ATPase	8	0	16	1	0.906869	-0.141034	1	1
CPn0174	CPn0174	hypothetical protein	6	0	13	0	0.908784	-0.13799	1	1
CPn0216	CPn0216	hypothetical protein	6	2	11	4	0.915263	-0.127741	1	1
CPn0147	CPn0147	hypothetical protein	21	0	41	3	0.916723	-0.125442	0.794679	0.872335
yqeV	CPn0477	hypothetical protein	14	7	22	15	0.916834	-0.125268	0.787195	0.865059
rpsR	CPn0952	30S ribosomal protein S18	4	1	9	1	0.917002	-0.125003	1	1
uvrC	CPn0940	excinuclease ABC subunit C	10	3	13	10	0.921583	-0.117814	0.864463	0.924838
Leu tRNA	CPnt37	Leu tRNA	130	286	112	489	0.924167	-0.113774	0.234494	0.352789
secA_1	CPn0260	protein translocase subunit	4	2	12	0	0.92788	-0.10799	1	1
fer4	CPn0364	ferredoxin IV	12	0	24	1	0.931506	-0.102364	1	1
lpxB	CPn0965	lipid-A-disaccharide synthase	12	0	24	1	0.931506	-0.102364	1	1
trpS	CPn0802	tryptophanyl-tRNA synthetase	25	10	59	8	0.936777	-0.0942223	0.835705	0.905571
rpmG	CPn0250	50S ribosomal protein L33	8	9	16	12	0.938913	-0.0909361	0.879015	0.935457
rplP	CPn0640	50S ribosomal protein L16	10	3	22	3	0.941659	-0.0867228	1	1
CPn0050	CPn0050	hypothetical protein	52	17	101	27	0.943454	-0.0839765	0.765709	0.852568
pCpn42	pCpn42	-	5	0	9	1	0.950088	-0.0738671	1	1
pepA	CPn0385	leucyl aminopeptidase	44	2	85	7	0.95077	-0.0728316	0.85755	0.922323
prfA	CPn0113	peptide chain release factor 1	10	3	23	2	0.954837	-0.0666734	1	1
yaeL	CPn0344	metalloprotease	19	1	34	5	0.956576	-0.0640487	1	1
recA	CPn0762	recombinase A	27	5	49	11	0.957892	-0.062065	0.913142	0.965677
smpB	CPn0337	SsrA-binding protein	5	3	14	1	0.957914	-0.0620325	1	1
CPn1018	CPn1018	hypothetical protein	7	0	13	1	0.959787	-0.0592143	1	1
Thr tRNA	CPnt02	Thr tRNA	179	473	224	692	0.959885	-0.0590667	0.435389	0.57044
Val tRNA	CPnt35	Val tRNA	178	332	208	526	0.962029	-0.0558476	0.521091	0.647999
Arg tRNA	CPnt18	Arg tRNA	76	84	75	163	0.963398	-0.0537954	0.757714	0.844597
ybhI	CPn0207	dicarboxylase translocator	10	4	23	3	0.966653	-0.0489299	1	1
lpxD	CPn0302	UDP-3-O-[3-hydroxymyristoyl] glucosamine N-acyltransferase	68	6	128	15	0.967807	-0.0472091	0.886315	0.940256
rho	CPn0610	transcription termination factor Rho	39	11	84	10	0.969541	-0.0446256	0.930311	0.982805
rpmH	CPn0935	50S ribosomal protein L34	23	9	52	7	0.973309	-0.03903	1	1
CPn0742	CPn0742	hypothetical protein	71	24	152	23	0.975049	-0.0364534	0.898429	0.951112
CPn0026	CPn0026	hypothetical protein	5	0	6	3	0.977332	-0.0330795	1	1
atpK	CPn0092	V-type ATP synthase subunit K	4	1	7	2	0.977332	-0.0330795	1	1
pCpn01	pCpn01	putative novel transcript	24	5	36	15	0.98212	-0.0260288	1	1
hemH	CPn0603	ferrochelatase	7	0	14	0	0.984527	-0.0224975	1	1
sms	CPn0053	DNA repair protein RadA	5	0	10	0	0.984528	-0.0224962	1	1
recC	CPn0737	exodeoxyribonuclease V, gamma	4	0	8	0	0.984528	-0.0224955	1	1
ptsI	CPn0038	PTS PEP phosphotransferase	8	4	21	1	0.993809	-0.00895982	1	1
artJ	CPn0482	arginine periplasmic binding protein	40	13	57	32	0.994081	-0.00856528	1	1
yhfO	CPn0396	NifS-related aminotransferase	13	5	23	8	0.995188	-0.00695879	1	1
rnpA	CPn0934	ribonuclease P	23	20	44	25	0.996543	-0.00499545	1	1
Trp tRNA	CPnt03	Trp tRNA	420	586	493	948	0.997964	-0.00294025	0.966504	1
crpA	CPn0556	hypothetical protein	11	15	27	14	0.998379	-0.00234118	1	1
clpX	CPn0846	ATP-dependent protease ATP-binding subunit ClpX	23	2	43	4	1.00211	0.00303855	1	1
CPn0875	CPn0875	hypothetical protein	95	37	211	26	1.00243	0.00349763	1	1
CPn0820	CPn0820	hypothetical protein	3	3	8	2	1.00397	0.00571344	1	1
valS	CPn0094	valyl-tRNA synthetase	14	1	22	5	1.01461	0.0209206	1	1
cysQ	CPn0920	sulfite synthesis/biphosphate phosphatase	18	5	40	2	1.01869	0.0267167	1	1
nusA	CPn0316	transcription elongation factor NusA	23	1	46	0	1.01958	0.0279754	1	1
recB	CPn0738	exodeoxyribonuclease V, Beta	9	10	21	9	1.02032	0.0290254	1	1
truB	CPn0319	tRNA pseudouridine synthase B	9	0	16	1	1.02139	0.030532	1	1
ribC	CPn0532	riboflavin synthase subunit alpha	4	0	5	2	1.02276	0.0324684	1	1
pepP	CPn0813	aminopeptidase P	13	2	24	3	1.0274	0.0389976	1	1
mdhC	CPn1028	malate dehydrogenase	40	14	77	16	1.02744	0.0390588	0.863367	0.924838
CPn0188	CPn0188	hypothetical protein	17	3	29	6	1.03256	0.0462224	0.888561	0.941651
CPn0799	CPn0799	hypothetical protein	14	0	24	2	1.03259	0.0462621	1	1
fmt	CPn0649	methionyl-tRNA formyltransferase	16	0	25	4	1.03656	0.0517978	0.876786	0.934068
rplU	CPn0546	50S ribosomal protein L21	15	0	27	1	1.04192	0.0592494	0.873361	0.931401
greA	CPn0741	transcript cleavage factor/unknown domain fusion protein	35	6	67	6	1.04629	0.0652833	0.84389	0.911509
ygcA	CPn0885	rRNA methyltransferse	13	1	26	0	1.04632	0.0653207	0.868796	0.928492
mesJ	CPn0997	PP-loop superfamily ATPase	3	2	6	2	1.04895	0.068948	1	1
incC	CPn0292	inclusion membrane protein C	9	1	17	1	1.05347	0.0751428	1	1
pCpn48	pCpn48	IG sRNA or part of 457	35	23	38	46	1.05957	0.0834773	0.730122	0.823832
CPn0283	CPn0283	hypothetical protein	7	2	12	3	1.05966	0.0835998	1	1
CPn1023	CPn1023	hypothetical protein	61	20	122	16	1.06051	0.0847585	0.671113	0.774538
pdhB	CPn0305	pyruvate dehydrogenase Beta	17	1	33	0	1.06297	0.0881064	0.882524	0.937219
tyrB	CPn0740	aromatic amino acid aminotransferase	11	4	25	1	1.06555	0.091598	0.87022	0.929031
infC	CPn0990	translation initiation factor IF-3	68	11	131	8	1.06907	0.0963523	0.668514	0.774538
rpsC	CPn0641	30S ribosomal protein S3	26	1	48	1	1.07005	0.097684	0.808712	0.881993
pCpn24	pCpn24	-	3	12	6	13	1.07109	0.0990823	0.862794	0.924838
CPn0212	CPn0212	hypothetical protein	4	0	6	1	1.07265	0.101181	1	1
bioB	CPn1044	biotin synthase	9	0	11	4	1.0829	0.1149	0.833473	0.905092
CPn0441	CPn0441	hypothetical protein	18	5	24	12	1.08348	0.115678	0.786954	0.865059
atpD	CPn0090	V-type ATP synthase subunit D	6	1	11	1	1.08692	0.120242	0.814737	0.887607
glmU	CPn0749	UDP-GlcNAc pyrophosphorylase	18	1	30	3	1.08882	0.122763	0.771367	0.854729
rplW	CPn0645	50S ribosomal protein L23	12	0	19	2	1.08989	0.124179	0.854916	0.920469
pCpn35	pCpn35	AS to 309	14	6	18	12	1.09022	0.124623	0.770682	0.854729
CPn0797	CPn0797	hypothetical protein	13	7	23	8	1.09089	0.125503	0.771877	0.854729
CPn0667	CPn0667	hypothetical protein	27	19	63	10	1.09332	0.128712	0.633319	0.742791
CPn0810	CPn0810	hypothetical protein	99	59	192	53	1.09986	0.137318	0.376819	0.515513
pmp_12	CPn0452	polymorphic Outer membrane protein (truncated) A/I family	19	7	32	9	1.10311	0.141574	0.703131	0.799624
CPn0911	CPn0911	hypothetical protein	7	5	17	2	1.10598	0.145325	0.851552	0.918701
ahpC	CPn0778	Thio-specific antioxidant (TSA) peroxidase	45	3	75	7	1.10716	0.146859	0.579914	0.697968
CPn0352	CPn0352	hypothetical protein	7	3	14	2	1.11351	0.15511	0.838229	0.907333
CPn0493	CPn0493	hypothetical protein	5	6	8	7	1.11831	0.161326	0.840824	0.909169
CPn0456	CPn0456	hypothetical protein	4	0	7	0	1.12519	0.170163	1	1
rpsE	CPn0631	30S ribosomal protein S5	12	0	21	0	1.12522	0.170201	0.716674	0.811375
accD	CPn0058	acetyl-CoA carboxylase subunit beta	38	7	71	4	1.12625	0.171532	0.564173	0.683221
ruvA	CPn0620	Holliday junction DNA helicase RuvA	14	1	23	2	1.13602	0.183987	0.739653	0.831802
pCpn02	pCpn02	putative sRNA, antisense to 0035	21	6	38	5	1.1394	0.188278	0.616823	0.731077
CPn0485	CPn0485	hypothetical protein	24	25	47	22	1.13996	0.18898	0.505009	0.637408
pCpn58	pCpn58	sRNA or terminator?	9	41	18	41	1.14125	0.19061	0.496808	0.630204
gcp_2	CPn0194	putative DNA-binding/iron metalloprotein/AP endonuclease	11	6	18	7	1.14152	0.190953	0.748486	0.838006
ruvC	CPn0621	Holliday junction resolvase	11	1	19	1	1.14346	0.193407	0.712142	0.807778
CPn0457	CPn0457	hypothetical protein	44	26	46	49	1.15016	0.201832	0.377525	0.515781
dnaJ	CPn0032	chaperone protein DnaJ	15	0	23	2	1.15098	0.202858	0.738902	0.831802
CPn0293	CPn0293	hypothetical protein	26	26	65	11	1.16093	0.215285	0.408626	0.54512
CPn0489	CPn0489	hypothetical protein	36	20	63	19	1.16259	0.217344	0.424556	0.559617
nqrA	CPn0743	Na(+)-translocating NADH-quinone reductase subunit A	85	20	158	10	1.16262	0.217374	0.226679	0.34462
cysJ	CPn0548	sulfite reductase	13	0	22	0	1.16359	0.218578	0.721116	0.814804
miaA	CPn0910	tRNA delta(2)-isopentenylpyrophosphate transferase	23	2	40	1	1.17258	0.229687	0.518813	0.646757
glyA	CPn0521	serine hydroxymethyltransferase	30	9	49	10	1.17748	0.235703	0.459294	0.590772
atpA	CPn0088	V-type ATP synthase subunit A	10	0	14	2	1.18237	0.241679	0.682886	0.782764
CPn0131	CPn0131	hypothetical protein	9	1	15	1	1.18237	0.241679	0.682886	0.782764
CPn0574	CPn0574	hypothetical protein	6	1	10	1	1.18275	0.242146	0.805273	0.879191
rpsF	CPn0951	30S ribosomal protein S6	15	1	21	4	1.18291	0.242346	0.623982	0.735251
CPn0408	CPn0408	hypothetical protein	10	6	22	2	1.18381	0.243436	0.621541	0.734087
pCpn32	pCpn32	Processed from 295 or TSS??	281	153	382	219	1.1842	0.243913	0.00869229	0.0244789
pCpn18	pCpn18	-	5	5	11	3	1.1853	0.245258	0.67679	0.777867
Pro tRNA	CPnt13	Pro tRNA	162	258	91	394	1.18766	0.248117	0.0116403	0.0310172
CPn0409	CPn0409	hypothetical protein	20	6	21	15	1.19543	0.25753	0.510747	0.640675
rplV	CPn0642	50S ribosomal protein L22	15	0	22	2	1.19829	0.260978	0.613523	0.728874
CPn0249	CPn0249	hypothetical protein	44	12	56	24	1.20308	0.266731	0.324965	0.464039
CPn0215	CPn0215	hypothetical protein	10	2	15	3	1.20436	0.268266	0.702298	0.799575
murA	CPn0571	UDP-N-acetylglucosamine 1-carboxyvinyltransferase	14	11	32	4	1.20488	0.268893	0.504721	0.637408
phnP	CPn0479	metal dependent hydrolase	229	69	359	80	1.20546	0.26959	0.0148426	0.0378936
uvrA	CPn0096	excinuclease ABC subunit A	17	6	29	5	1.20579	0.269975	0.490676	0.626355
rpsB	CPn0696	30S ribosomal protein S2	19	0	27	3	1.20808	0.272713	0.547779	0.673728
ksgA	CPn1059	dimethyladenosine transferase	9	1	12	3	1.20851	0.273227	0.677075	0.777867
ileS	CPn0109	isoleucyl-tRNA synthetase	21	8	34	8	1.21067	0.275811	0.457335	0.589001
pCpn46	pCpn46	putative sRNA	5	5	8	5	1.21343	0.279095	0.67029	0.774538
CPn0481	CPn0481	hypothetical protein	22	11	43	5	1.22282	0.290216	0.415551	0.551341
IncA	CPn0186	IncA	16	2	23	4	1.22533	0.293167	0.532412	0.65803
ispF	CPn0547	2-C-methyl-D-erythritol 2,4-cyclodiphosphate synthase	11	0	11	5	1.23053	0.299275	0.687354	0.786102
rplJ	CPn0079	50S ribosomal protein L10	18	2	30	1	1.23227	0.301317	0.463417	0.594562
CPn0930	CPn0930	hypothetical protein	24	45	76	15	1.23308	0.30227	0.19071	0.30378
ligA	CPn0149	NAD-dependent DNA ligase LigA	8	2	14	1	1.23376	0.303067	0.675101	0.777365
murE	CPn0418	UDP-N-acetylmuramoylalanyl-D-glutamate--2,6-diaminopimelate ligase	16	4	20	8	1.2371	0.306958	0.456211	0.588479
tmk	CPn0273	thymidylate kinase	9	0	13	1	1.23761	0.307554	0.661649	0.771542
pnp	CPn0999	polynucleotide phosphorylase/polyadenylase	45	16	80	9	1.23875	0.308883	0.199898	0.312844
alaS	CPn0892	alanyl-tRNA synthetase	16	0	24	1	1.24442	0.315472	0.511167	0.640675
CPn0177	CPn0177	hypothetical protein	55	6	84	8	1.24555	0.316786	0.201316	0.31447
CPn0068	CPn0068	hypothetical protein	4	0	5	1	1.24656	0.31795	0.746372	0.837494
CPn0978	CPn0978	hypothetical protein	7	1	11	1	1.24658	0.317978	0.642466	0.752645
engA	CPn0844	GTP-binding protein EngA	15	1	21	3	1.24663	0.318033	0.508188	0.639028
yhhF	CPn0605	methylase	7	0	11	0	1.25306	0.325454	0.625519	0.735842
CPn0606	CPn0606	hypothetical protein	5	2	9	1	1.25873	0.331966	0.620967	0.734087
CPn0977	CPn0977	hypothetical protein	10	3	14	4	1.2666	0.340964	0.574314	0.693706
CPn0537	CPn0537	hypothetical protein	66	75	135	46	1.26728	0.341735	0.0373775	0.0812659
dppD	CPn0682	peptide ABC transporter ATPase	5	1	9	0	1.26825	0.342835	0.786164	0.865059
CPn0809	CPn0809	hypothetical protein	224	224	409	163	1.27361	0.348923	0.000176175	0.000813303
pyrG	CPn0236	CTP synthetase	15	5	28	1	1.27505	0.350557	0.452994	0.58715
Phe tRNA	CPnt16	Phe tRNA	187	294	114	406	1.28478	0.36152	9.74407e-05	0.000466884
dapF	CPn0519	diaminopimelate epimerase	15	3	24	2	1.28581	0.362673	0.429959	0.564876
CPn0049	CPn0049	hypothetical protein	8	2	12	2	1.29116	0.36867	0.528227	0.65526
fabI	CPn0406	enoyl-(acyl carrier protein) reductase	36	5	49	9	1.2946	0.372507	0.206903	0.321028
pCpn08	pCpn08	putative novel transcript	9	3	16	1	1.29485	0.372789	0.559226	0.681178
CPn0334	CPn0334	hypothetical protein	6	1	9	1	1.29743	0.375654	0.615489	0.730352
CPn0042	CPn0042	hypothetical protein	4	0	6	0	1.3127	0.392532	0.741284	0.832709
CPn0487	CPn0487	hypothetical protein	12	0	14	3	1.31803	0.398384	0.558099	0.680625
lpxK	CPn0529	tetraacyldisaccharide 4'-kinase	16	5	14	12	1.32343	0.404283	0.365315	0.503901
CPn0230	CPn0230	hypothetical protein	5	1	6	2	1.32361	0.404477	0.58842	0.705262
CPn0525	CPn0525	hypothetical protein	85	25	137	14	1.32948	0.410864	0.0268729	0.0614673
trxA	CPn0659	thioredoxin	42	37	82	18	1.33083	0.412322	0.0618997	0.122707
CPn0055	CPn0055	hypothetical protein	8	1	13	0	1.33171	0.413282	0.506353	0.637513
CPn0393	CPn0393	hypothetical protein	9	0	12	1	1.33171	0.413282	0.506353	0.637513
CPn0725	CPn0725	hypothetical protein	23	10	30	12	1.33265	0.414296	0.230072	0.348208
Cpn0843	Cpn0843	-	14	6	25	2	1.33705	0.419057	0.359398	0.499029
rpsQ	CPn0638	30S ribosomal protein S17	7	0	9	1	1.3373	0.419327	0.611353	0.72715
amiB	CPn0780	N-acetylmuramoyl-L-Ala amidase	13	0	19	0	1.34733	0.430102	0.454929	0.58815
pCpn28	pCpn28	-	5	2	7	2	1.34835	0.431196	0.605376	0.72089
argR	CPn0193	arginine repressor	3	6	10	1	1.3488	0.431679	0.496634	0.630204
pCpn31	pCpn31	AS to psRNA	8	19	14	15	1.35011	0.433082	0.275513	0.400665
CPn0146	CPn0146	hypothetical protein	5	7	14	1	1.35501	0.438303	0.430222	0.564876
rplB	CPn0644	50S ribosomal protein L2	22	4	30	5	1.35663	0.440023	0.281908	0.408323
prfB	CPn0575a	peptide chain release factor 2	17	8	26	6	1.35761	0.441067	0.269667	0.395987
pCpn38	pCpn38	sRNA or terminator of tRNA precursor	29	28	40	26	1.36223	0.445971	0.0936805	0.173463
rplT	CPn0992	50S ribosomal protein L20	18	0	26	0	1.36344	0.447253	0.339106	0.479492
yzeB	CPn1012	ABC transporter permease	4	2	8	0	1.3729	0.457225	0.581372	0.698891
gnd	CPn0360	6-phosphogluconate dehydrogenase	50	20	72	17	1.37625	0.460747	0.0561841	0.112479
CPn0939	CPn0939	hypothetical protein	63	8	77	17	1.37715	0.461684	0.0494435	0.102015
spoU_2	CPn0660	rRNA methylase	228	231	309	213	1.3812	0.46592	7.7234e-07	5.53784e-06
CPn0480	CPn0480	hypothetical protein	11	4	11	7	1.38589	0.470812	0.369123	0.507043
pCpn63	pCpn63	-	50	88	50	92	1.38629	0.471225	0.00704529	0.0205861
proS	CPn0500	prolyl-tRNA synthetase	39	15	64	6	1.39386	0.479089	0.0734318	0.14114
CPn0720	CPn0720	hypothetical protein	103	56	177	23	1.40103	0.48649	0.00193578	0.00667944
lcrH_1	CPn0811	low calcium response protein H	134	112	218	72	1.40585	0.491438	0.000108531	0.000515139
Tyr tRNA	CPnt09	Tyr tRNA	330	373	252	477	1.41649	0.502324	1.05975e-10	1.30439e-09
CPn0590	CPn0590	hypothetical protein	8	2	12	1	1.41737	0.503219	0.391505	0.528453
rpsL	CPn0552	30S ribosomal protein S12	30	60	68	30	1.42144	0.507349	0.0194184	0.0474202
CPn0329	CPn0329	phopholipase D superfamily protein	8	6	15	2	1.42284	0.508773	0.351531	0.49224
sfhB	CPn0719	pseudouridine synthase	20	6	29	4	1.42352	0.50946	0.218657	0.33596
trmE	CPn0838	tRNA modification GTPase TrmE	5	1	8	0	1.42408	0.510035	0.576072	0.694998
mhpA	CPn0151	monooxygenase	27	5	40	2	1.43006	0.516079	0.141725	0.238993
tyrS	CPn0361	tyrosyl-tRNA synthetase	25	13	42	5	1.43013	0.516143	0.112059	0.197717
rplN	CPn0637	50S ribosomal protein L14	13	0	14	3	1.43119	0.51722	0.340715	0.481093
rplC	CPn0647	50S ribosomal protein L3	67	9	90	9	1.43536	0.521411	0.020768	0.0500436
CPn0753	CPn0753	hypothetical protein	38	1	48	4	1.4365	0.522562	0.0967882	0.17663
CPn0677	CPn0677	hypothetical protein	440	276	721	140	1.43896	0.525022	1.86947e-12	2.95318e-11
hisS	CPn0663	histidyl-tRNA synthetase	24	4	33	3	1.44903	0.535084	0.148888	0.248802
CPn0129	CPn0129	hypothetical protein	10	0	11	2	1.44929	0.535345	0.385592	0.525245
CPn0330	CPn0330	hypothetical protein	36	15	49	12	1.45765	0.543641	0.0488352	0.101173
CPn0328	CPn0328	hypothetical protein	16	4	19	5	1.47977	0.56537	0.208499	0.322489
ytfF	CPn0127	cationic amino acid transporter	21	18	36	8	1.49071	0.576003	0.0859926	0.1607
CPn0176	CPn0176	hypothetical protein	8	1	9	2	1.49345	0.578653	0.359834	0.499029
glgB	CPn0475	glycogen branching enzyme	62	10	57	27	1.49802	0.583055	0.0149706	0.037933
rplL	CPn0080	50S ribosomal protein L7/L12	59	0	75	2	1.49843	0.583447	0.0229858	0.0542374
pgi	CPn1025	glucose-6-phosphate isomerase	140	89	220	43	1.49975	0.584726	1.11797e-05	6.64863e-05
CPn0693	CPn0693	hypothetical protein	7	1	5	4	1.50929	0.593873	0.451604	0.586853
bioF_2	CPn1043	oxononanoate synthase	16	1	14	6	1.52159	0.60558	0.228596	0.346492
CPn0572	CPn0572	hypothetical protein	243	139	363	72	1.52213	0.60609	4.17879e-09	4.10171e-08
hflX	CPn0478	GTP binding protein	20	8	26	6	1.53213	0.615534	0.106184	0.189333
pCpn60	pCpn60	sRNA hctA homologue?	32	20	34	21	1.5363	0.619464	0.0347841	0.0762837
CPn0472	CPn0472	hypothetical protein	295	299	431	192	1.53973	0.622679	1.46257e-13	2.54942e-12
CPn0675	CPn0675	hypothetical protein	122	63	175	34	1.54179	0.624606	2.39252e-05	0.000129349
minD	CPn0805	chromosome partitioning ATPase	59	60	78	44	1.54817	0.63056	0.00083686	0.00327933
ychF	CPn0321	GTP-dependent nucleic acid-binding protein EngD	16	5	20	4	1.55829	0.639963	0.159819	0.264015
CPn0070	CPn0070	hypothetical protein	4	1	6	0	1.5675	0.648467	0.529095	0.655534
CPn0331	CPn0331	hypothetical protein	530	314	761	168	1.5701	0.650854	1.66132e-20	4.41998e-19
CPn0007	CPn0007	hypothetical protein	13	4	15	4	1.57595	0.65622	0.221663	0.339033
CPn0010	CPn0010	hypothetical protein	8	3	9	3	1.58354	0.663154	0.28239	0.408435
CPn0726	CPn0726	hypothetical protein	249	123	319	83	1.59884	0.677022	1.40413e-10	1.67008e-09
ydhO	CPn0245	polysaccharide hydrolase-invasin repeat family	13	10	10	12	1.61245	0.689255	0.124472	0.21438
CPn1070	CPn1070	hypothetical protein	17	2	20	2	1.61958	0.695624	0.138924	0.235263
rs7	CPn0551	30S ribosomal protein S7	25	1	30	1	1.62309	0.69874	0.0699809	0.135798
CPn0808	CPn0808	hypothetical protein	396	321	607	140	1.62316	0.698809	1.01194e-19	2.55768e-18
oppA_2	CPn0196	oligopeptide binding protein	5	1	7	0	1.62395	0.699507	0.391451	0.528453
nusB	CPn0989	transcription antitermination protein NusB	12	4	17	1	1.62613	0.701439	0.206485	0.321028
CPn0333	CPn0333	late transcription unit B protein	182	83	231	53	1.62624	0.701538	2.10287e-08	1.89821e-07
dnaQ_1	CPn0410	DNA polymerase III subunit epsilon	27	5	31	5	1.62635	0.70164	0.0553446	0.111461
CPn0761	CPn0761	hypothetical protein	27	0	30	2	1.63386	0.708287	0.0727982	0.140188
groES	CPn0135	co-chaperonin GroES	68	11	87	4	1.63669	0.710779	0.00157587	0.00559018
yidD	CPn0592	hypothetical protein	0	6	3	2	1.64304	0.716365	0.541715	0.667081
pCpn51	pCpn51	-	18	6	22	4	1.64486	0.717968	0.102244	0.184916
dacF	CPn0672	D-Ala-D-Ala carboxypeptidase	11	2	15	0	1.64674	0.719612	0.231031	0.348615
CPn0927	CPn0927	CHLPS 43 kDa protein homolog_2	4	3	5	2	1.64732	0.720121	0.408815	0.54512
ybcL	CPn0877	hypothetical protein	105	88	133	57	1.65815	0.729572	1.22857e-06	8.50745e-06
CPn1004	CPn1004	hypothetical protein	26	31	49	8	1.66054	0.731653	0.00835168	0.0236514
bioD	CPn1042	dethiobiotin synthetase	7	0	7	1	1.66652	0.736841	0.414155	0.550212
aroA	CPn1039	3-phosphoshikimate 1-carboxyvinyltransferase	7	2	10	0	1.6815	0.749749	0.333675	0.474466
tuf	CPn0074	elongation factor Tu	85	6	91	11	1.68261	0.750698	0.000451553	0.00190136
pCpn53	pCpn53	sRNA or terminator of 565	4	3	1	5	1.69025	0.757233	0.399896	0.537626
tlyC_2	CPn0510	CBS Domains (hemolysin homolog)	9	2	11	1	1.69136	0.758184	0.272301	0.397828
gpsA	CPn0855	NAD(P)H-dependent glycerol-3-phosphate dehydrogenase	13	1	16	0	1.69476	0.761083	0.176201	0.285479
adk	CPn0244	adenylate kinase	33	2	36	3	1.70918	0.773301	0.0266205	0.0611666
CPn0067	CPn0067	hypothetical protein	19	6	22	4	1.71753	0.780332	0.0571063	0.1141
yvyD	CPn0587	hypothetical protein	108	93	127	62	1.72104	0.783279	1.29149e-07	1.06154e-06
pCpn15	pCpn15	AS to 196	8	5	11	2	1.7221	0.78417	0.218568	0.33596
CPn0688	CPn0688	hypothetical protein	7	0	8	0	1.72313	0.785029	0.286849	0.414292
pmp_19	CPn0539	polymorphic membrane protein A family	232	215	321	106	1.72321	0.785103	2.23383e-15	4.5168e-14
CPn0509	CPn0509	metalloenzyme	26	5	30	3	1.73868	0.797992	0.0346081	0.0760627
CPn0929	CPn0929	CHLPS 43 kDa protein homolog_4	36	7	38	7	1.73904	0.798289	0.0100914	0.0277662
CPn0766	CPn0766	hypothetical protein	36	5	43	1	1.7724	0.825707	0.0113633	0.030473
tauB	CPn0231	nitrate/iron ABC transporter ATPase	29	5	25	9	1.77814	0.830365	0.021704	0.0521205
grpE	CPn0502	HSP-70 cofactor	7	1	6	2	1.79416	0.843306	0.295322	0.423505
CPn1008	CPn1008	hypothetical protein	22	3	24	2	1.804	0.851203	0.0387862	0.0837882
incB	CPn0291	inclusion membrane protein B	15	12	20	5	1.80872	0.854966	0.0424409	0.0901423
CPn0175	CPn0175	hypothetical protein	5	1	5	1	1.81291	0.858311	0.365826	0.503901
groEL	CPn0134	chaperonin GroEL	320	18	345	15	1.81338	0.858682	1.24789e-14	2.33632e-13
uvrB	CPn0801	excinuclease ABC subunit B	22	15	35	1	1.81597	0.860744	0.0138012	0.0356856
pCpn16	pCpn16	terminator of 207	21	96	34	53	1.84432	0.883086	1.6562e-05	9.35429e-05
CPn1007	CPn1007	hypothetical protein	24	2	26	1	1.84439	0.883141	0.0291915	0.0655837
gp6D	CPn0804	hypothetical protein	18	15	25	5	1.85157	0.888749	0.0177343	0.0439445
yqfU	CPn0263	hypothetical protein	24	0	23	2	1.85313	0.889965	0.0342488	0.0756017
CPn0542	CPn0542	ABC transporter ATPase	4	1	5	0	1.87431	0.906359	0.331612	0.472862
pCpn64	pCpn64	sRNA or tRNA cleavage product, NO TSS but processing	531	20	551	21	1.87612	0.90775	4.20669e-25	1.51891e-23
CPn0727	CPn0727	hypothetical protein	99	132	150	47	1.88165	0.912001	1.07086e-10	1.30439e-09
yqfF	CPn0048	inner membrane protein	15	2	16	1	1.88555	0.914989	0.0708383	0.136936
CPn0819	CPn0819	hypothetical protein	4	2	2	3	1.88718	0.916232	0.354581	0.49514
ubiD	CPn0264	aromatic acid decarboxylase	6	1	2	4	1.89984	0.925879	0.261303	0.385099
cysS	CPn0932	cysteinyl-tRNA synthetase	13	1	13	1	1.90127	0.926965	0.109347	0.193947
pCpn68	pCpn68	abundant, no ORF - sRNA?	721	116	579	212	1.90219	0.927659	3.68796e-37	2.48568e-35
rplI	CPn0953	50S ribosomal protein L9	721	116	579	212	1.90219	0.927659	3.68796e-37	2.48568e-35
CPn0678	CPn0678	hypothetical protein	335	258	396	124	1.90593	0.930495	3.28355e-26	1.2768e-24
recO	CPn0589	DNA repair protein RecO	20	22	29	7	1.91278	0.935671	0.00470073	0.0144451
secG	CPn1066	preprotein translocase subunit SecG	10	0	9	1	1.92145	0.942195	0.158312	0.261954
CPn0767	CPn0767	hypothetical protein	20	2	22	0	1.92607	0.945663	0.037226	0.081111
CPn0538	CPn0538	hypothetical protein	94	46	114	14	1.93147	0.949696	1.24458e-07	1.03137e-06
gspE	CPn0816	genral secretion protein E	13	2	11	3	1.93837	0.954842	0.0806345	0.152662
CPn0342	CPn0342	-	26	10	25	7	1.9595	0.970488	0.00736725	0.0213418
CPn0602	CPn0602	hypothetical protein	8	0	8	0	1.96934	0.977714	0.189069	0.30293
leuS	CPn0153	leucyl-tRNA synthetase	17	2	16	2	1.97143	0.979241	0.055303	0.111461
CPn0223	CPn0223	hypothetical protein	9	2	8	2	1.97265	0.980138	0.168107	0.27501
CPn0728	CPn0728	hypothetical protein	428	363	437	208	2.00136	1.00098	3.09243e-38	2.60537e-36
CPn0676	CPn0676	hypothetical protein	510	572	674	208	2.00869	1.00626	5.7057e-52	9.6141e-50
CPn0036	CPn0036	hypothetical protein	8	2	8	1	2.0252	1.01806	0.148035	0.247786
CPn0462	CPn0462	hypothetical protein	5	4	4	3	2.04167	1.02975	0.196045	0.308725
ptsH	CPn0037	PTS phosphocarrier protein Hpr	6	1	4	2	2.05186	1.03694	0.246205	0.365512
thrS	CPn0806	threonyl-tRNA synthetase	79	49	100	9	2.05378	1.03828	4.28699e-08	3.73633e-07
rplA	CPn0078	50S ribosomal protein L1	43	2	40	2	2.06418	1.04557	0.000916664	0.0035372
CPn0559	CPn0559	hypothetical protein	20	22	22	10	2.09093	1.06415	0.00171541	0.00604277
CPn0130	CPn0130	hypothetical protein	9	0	6	2	2.09181	1.06475	0.13169	0.225659
kdsB	CPn0235	3-deoxy-manno-octulosonate cytidylyltransferase	17	13	20	4	2.11057	1.07764	0.00690818	0.020244
kdsA	CPn0721	2-dehydro-3-deoxyphosphooctonate aldolase	37	16	38	6	2.12445	1.08709	0.000267772	0.00117194
CPn0524	CPn0524	hypothetical protein	173	121	177	54	2.13563	1.09466	1.21108e-17	2.84744e-16
CPn0508	CPn0508	hypothetical protein	19	4	20	0	2.16497	1.11435	0.0149263	0.0379158
CPn0170	CPn0170	hypothetical protein	11	2	10	1	2.19033	1.13115	0.055801	0.112157
CPn1003	CPn1003	hypothetical protein	45	105	44	54	2.20238	1.13907	9.90935e-10	1.06578e-08
CPn0242	CPn0242	hypothetical protein	23	6	22	2	2.21193	1.14531	0.00557081	0.016663
CPn0765	CPn0765	hypothetical protein	9	0	8	0	2.21554	1.14766	0.121582	0.211339
CPn0499	CPn0499	hypothetical protein	232	170	224	76	2.23389	1.15956	1.18195e-25	4.42575e-24
CPn0821	CPn0821	hypothetical protein	8	3	9	0	2.23809	1.16227	0.0974489	0.177196
pCpn66	pCpn66	sRNA or terminator of 762	47	15	34	14	2.23888	1.16278	3.6108e-05	0.000190131
dagA_2	CPn0876	D-alanine/glycine permease	198	124	173	66	2.25745	1.17469	2.31766e-21	6.50877e-20
fmu	CPn0674	RNA methyltransferase	46	35	44	15	2.27379	1.1851	1.65929e-06	1.11095e-05
pCpn70	pCpn70	as to 969.1	4	5	3	3	2.27461	1.18562	0.119881	0.209688
CPn0494	CPn0494	hypothetical protein	29	20	22	13	2.27749	1.18744	0.000248749	0.001103
sucB_2	CPn0527	branched-chain alpha-keto acid dehydrogenase subunit E2	14	0	12	0	2.29779	1.20025	0.0371936	0.081111
dnaG	CPn0942	DNA primase	7	2	6	1	2.31234	1.20936	0.114843	0.201224
CPn0588	CPn0588	hypothetical protein	89	62	77	31	2.31584	1.21154	2.61787e-11	3.57658e-10
CPn0435	CPn0435	phospholipase D superfamily protein	22	33	32	6	2.32479	1.2171	6.17246e-05	0.000308969
CPn0181	CPn0181	hypothetical protein	6	0	5	0	2.36312	1.24069	0.199241	0.312298
dnaK	CPn0503	molecular chaperone DnaK	174	20	141	13	2.37645	1.24881	1.45359e-15	2.99914e-14
rplD	CPn0646	50S ribosomal protein L4	26	3	22	1	2.39364	1.2592	0.00191867	0.00666591
CPn0371	CPn0371	hypothetical protein	10	2	7	2	2.39536	1.26024	0.0644431	0.126451
hctB	CPn0384	histone-like protein 2	978	616	871	267	2.40213	1.26431	5.53251e-111	2.79669e-108
CPn0473	CPn0473	hypothetical protein	391	287	357	111	2.43	1.28096	3.24319e-49	4.68409e-47
recR	CPn0299	recombination protein RecR	7	2	2	4	2.43275	1.28259	0.108086	0.192047
CPn0107	CPn0107	hypothetical protein	9	2	6	2	2.44675	1.29087	0.0561328	0.112479
yhbG	CPn0723	ABC transporter ATPase	15	4	12	2	2.44908	1.29224	0.016204	0.0406507
tig	CPn0848	trigger factor	18	1	15	0	2.46005	1.29869	0.0102684	0.0281337
CPn0443	CPn0443	hypothetical protein	329	227	273	103	2.4693	1.3041	6.81666e-42	6.89164e-40
CPn1005	CPn1005	hypothetical protein	21	8	19	2	2.4707	1.30492	0.00167587	0.00592414
lplA_1	CPn0436	lipoate protein ligase-like protein	12	6	8	4	2.51516	1.33065	0.0134135	0.034772
M1RNA	CPns02	ribonuclease P RNA	154	100	125	43	2.53561	1.34234	6.3493e-21	1.7349e-19
CPn0028	CPn0028	hypothetical protein	6	1	4	1	2.54539	1.34789	0.12953	0.222334
adt_1	CPn0351	ADP/ATP translocase	165	22	133	4	2.59444	1.37543	2.15421e-17	4.94979e-16
pmp_4.2	CPn0017	polymorphic Outer membrane protein	17	1	12	1	2.64482	1.40317	0.00754011	0.0217181
rpmE2	CPn0112	50S ribosomal protein L31 type B	38	5	25	5	2.64556	1.40357	3.93545e-05	0.000206152
guaB_1	CPn0172	inosine 5'-monophosphase dehydrogenase	7	0	4	1	2.64985	1.40591	0.124375	0.21438
trmB	CPn0986	tRNA (guanine-N(7)-)-methyltransferase	8	2	7	0	2.66013	1.4115	0.0702076	0.135977
CPn1006	CPn1006	hypothetical protein	10	9	11	1	2.67094	1.41735	0.00817722	0.0232733
CPn0190	CPn0190	hypothetical protein	5	1	3	1	2.68493	1.42488	0.181453	0.292582
pth	CPn0950	peptidyl-tRNA hydrolase	9	0	3	3	2.68504	1.42494	0.0612486	0.121655
CPn0069	CPn0069	hypothetical protein	28	13	20	6	2.71232	1.43953	6.17326e-05	0.000308969
CPn0308	CPn0308	hypothetical protein	58	32	43	13	2.73332	1.45065	2.41731e-09	2.46858e-08
CPn0379	CPn0379	hypothetical protein	10	2	7	1	2.75091	1.45991	0.0320377	0.0711871
CPn0066	CPn0066	hypothetical protein	65	35	36	24	2.75264	1.46082	3.5592e-10	3.99816e-09
CPn0497	CPn0497	hypothetical protein	36	57	35	17	2.75436	1.46172	2.99911e-09	3.0321e-08
CPn0432	CPn0432	hypothetical protein	7	0	5	0	2.75703	1.46311	0.121324	0.211339
CPn0945	CPn0945	hypothetical protein	34	7	17	9	2.77243	1.47115	5.35764e-05	0.00027219
pCpn50	pCpn50	sRNA?	18	64	17	24	2.77739	1.47373	5.38746e-08	4.64093e-07
CPn0722	CPn0722	hypothetical protein	10	4	9	0	2.82095	1.49618	0.0154005	0.0389247
CPn0225	CPn0225	hypothetical protein	10	8	11	0	2.8256	1.49856	0.0063363	0.0188412
rpmA	CPn0545	50S ribosomal protein L27	37	19	24	9	2.87774	1.52493	1.24904e-06	8.59034e-06
CPn1027	CPn1027	hypothetical protein	92	46	71	11	2.93552	1.55362	6.67537e-15	1.29785e-13
CPn0383	CPn0383	hypothetical protein	267	176	190	63	2.9436	1.55758	5.49202e-44	6.16937e-42
CPn0165	CPn0165	hypothetical protein	199	24	132	11	2.94629	1.5589	2.48215e-24	8.09501e-23
CPn0157	CPn0157	hypothetical protein	6	0	4	0	2.95391	1.56263	0.0966216	0.17663
CPn0368	CPn0368	hypothetical protein	6	0	4	0	2.95391	1.56263	0.0966216	0.17663
CPn0065	CPn0065	hypothetical protein	411	158	269	65	3.00742	1.58853	5.25807e-59	1.77197e-56
yabC_1	CPn0382	SAM-dependent methytransferase	67	57	54	14	3.01484	1.59208	9.63214e-14	1.70844e-12
rpsI	CPn0246	30S ribosomal protein S9	38	3	19	6	3.03059	1.5996	1.19975e-05	7.05204e-05
CPn0285	CPn0285	hypothetical protein	30	13	22	3	3.03192	1.60023	9.99999e-06	5.98224e-05
CPn0369	CPn0369	hypothetical protein	148	79	100	28	3.0355	1.60193	1.65426e-24	5.57485e-23
hrcA	CPn0501	heat-inducible transcription repressor	27	17	17	7	3.05334	1.61039	7.20913e-06	4.49903e-05
CPn0108	CPn0108	hypothetical protein	40	2	22	4	3.05408	1.61074	8.19866e-06	4.99328e-05
CPn0807	CPn0807	hypothetical protein	22	4	16	0	3.06133	1.61416	0.000466501	0.0019489
CPn0370	CPn0370	hypothetical protein	40	14	28	3	3.12426	1.64351	2.95489e-07	2.298e-06
CPn0585	CPn0585	hypothetical protein	11	3	7	1	3.16449	1.66197	0.0118635	0.0314804
CPn0381	CPn0381	hypothetical protein	36	26	29	4	3.18842	1.67284	4.23458e-08	3.72275e-07
CPn0517	CPn0517	hypothetical protein	11	1	7	0	3.29478	1.72018	0.0131717	0.0344989
CPn1026	CPn1026	late transcription unit A protein	44	13	27	4	3.31034	1.72698	3.92934e-08	3.4847e-07
CPn0339	CPn0339	-	12	0	7	0	3.37634	1.75546	0.0124874	0.0329629
CPn0476	CPn0476	hypothetical protein	9	2	6	0	3.41864	1.77342	0.0184492	0.0451625
gcp_1	CPn0030	O-sialoglycoprotein endopeptidase	8	1	5	0	3.4296	1.77804	0.0245915	0.0574179
ppa	CPn0918	inorganic pyrophosphatase	7	3	4	1	3.47603	1.79744	0.0273769	0.0624787
CPn0234	CPn0234	hypothetical protein	228	92	135	27	3.4814	1.79967	2.3951e-40	2.20132e-38
CPn0367	CPn0367	hypothetical protein	62	13	39	1	3.49387	1.80482	5.06641e-11	6.65214e-10
CPn0461	CPn0461	hypothetical protein	12	22	12	3	3.49983	1.80729	2.67851e-05	0.000144041
dsbD	CPn0786	Thio:disulfide interchange protein	85	20	44	9	3.58811	1.84322	7.57644e-15	1.44524e-13
pCpn62	pCpn62	-	52	45	33	11	3.60354	1.84942	2.73359e-13	4.53059e-12
pCpn25	pCpn25	sRNA?	838	26	454	18	3.6137	1.85348	1.89576e-116	1.91661e-113
CPn0163	CPn0163	hypothetical protein	14	5	6	3	3.63803	1.86316	0.00119081	0.00442613
CPn0241	CPn0241	hypothetical protein	59	11	29	5	3.78084	1.91871	4.12338e-11	5.48519e-10
CPn0474	CPn0474	hypothetical protein	123	69	79	9	3.78382	1.91984	6.21532e-27	2.6182e-25
CPn0155	CPn0155	hypothetical protein	7	1	4	0	3.79053	1.9224	0.029707	0.0665938
CPn0169	CPn0169	hypothetical protein	16	0	7	1	3.86497	1.95046	0.00173447	0.00608872
CPn0648	CPn0648	hypothetical protein	46	7	21	4	3.91608	1.96941	5.99016e-09	5.76767e-08
CPn0365	CPn0365	hypothetical protein	15	3	5	3	3.98317	1.99392	0.000762585	0.00302343
folD	CPn0335	bifunctional 5,10-methylene-tetrahydrofolate dehydrogenase/ 5,10-methylene-tetrahydrofolate cyclohydrolase	11	2	6	0	4.06705	2.02398	0.00323316	0.0105443
CPn0814	CPn0814	hypothetical protein	57	11	25	5	4.14633	2.05183	1.42934e-11	2.0943e-10
pCpn06	pCpn06	putative novel transcript	49	27	23	8	4.15107	2.05348	2.24579e-12	3.49306e-11
oppA_3	CPn0197	oligopeptide binding protein	17	1	6	2	4.20477	2.07203	0.000580928	0.00239722
pCpn21	pCpn21	-	23	4	5	6	4.28268	2.09851	2.32627e-05	0.000126444
xerD	CPn1024	site-specific tyrosine recombinase XerD	10	2	4	1	4.36063	2.12454	0.00410492	0.0128485
pCpn20	pCpn20	internal TSS in 234?	30	45	10	15	4.44459	2.15205	3.80076e-12	5.65083e-11
CPn0565	CPn0565	hypothetical protein	12	3	5	1	4.51416	2.17446	0.00104454	0.00391122
CPn0523	CPn0523	hypothetical protein	11	2	3	2	4.62651	2.20992	0.00230589	0.00771939
yabD	CPn0787	PHP superfamily (urease/pyrimidinase) hydrolase	6	2	2	1	4.63369	2.21216	0.0228959	0.0542102
gltX	CPn0560	glutamyl-tRNA synthetase	41	4	17	1	4.75444	2.24928	3.91942e-09	3.88484e-08
CPn0152	CPn0152	hypothetical protein	23	3	8	2	4.81062	2.26622	9.65934e-06	5.81285e-05
CPn0818	CPn0818	putative outer membrane protein	9	5	5	0	4.89007	2.28985	0.00128491	0.0047584
CPn0516	CPn0516	hypothetical protein	5	12	3	2	4.94475	2.3059	0.000731335	0.00293405
CPn0240	CPn0240	hypothetical protein	27	28	17	1	5.01042	2.32493	1.74521e-10	2.05163e-09
CPn0218	CPn0218	hypothetical protein	11	3	5	0	5.13643	2.36077	0.000998773	0.00379609
hemN_1	CPn0380	coproporphyrinogen III oxidase	21	1	6	2	5.18037	2.37305	2.13233e-05	0.000117162
CPn0166	CPn0166	hypothetical protein	26	2	9	1	5.32603	2.41306	1.07153e-06	7.52301e-06
CPn0442	CPn0442	hypothetical protein	11	1	3	1	5.58838	2.48243	0.00226247	0.00762451
euo	CPn0561	hypothetical protein	91	22	32	3	5.90832	2.56275	7.08642e-24	2.17102e-22
tgt	CPn0219	queuine tRNA-ribosyltransferase	15	5	6	0	6.02542	2.59106	3.1233e-05	0.000167033
CPn0439	CPn0439	hypothetical protein	39	4	11	2	6.21778	2.6364	2.04634e-10	2.3742e-09
CPn0220	CPn0220	hypothetical protein	84	34	25	3	7.42976	2.89332	5.47771e-28	2.40781e-26
CPn0343	CPn0343	-	17	9	6	0	7.53034	2.91271	3.35345e-07	2.58805e-06
CPn0562	CPn0562	CHLPS 43 kDa protein homolog_1	9	4	3	0	7.63865	2.93332	0.00032391	0.00140546
gcpE	CPn0373	4-hydroxy-3-methylbut-2-en-1-yl diphosphate synthase	41	4	9	2	7.6959	2.94409	3.73665e-12	5.63844e-11
CPn0458	CPn0458	hypothetical protein	38	15	10	2	7.75057	2.9543	2.19298e-13	3.7578e-12
CPn0243	CPn0243	hypothetical protein	152	65	41	6	8.10112	3.01812	3.33188e-52	6.73707e-50
CPn0150	CPn0150	hypothetical protein	85	29	23	2	8.15665	3.02798	1.34076e-28	6.45478e-27
CPn0224	CPn0224	hypothetical protein	9	0	0	2	8.18435	3.03287	0.00237032	0.00789054
CPn0167	CPn0167	hypothetical protein	19	1	2	2	9.3346	3.22259	1.62113e-06	1.09264e-05
guaA	CPn0171	GMP synthase	16	0	1	2	10.0393	3.32758	1.37007e-05	7.9151e-05
CPn0943	CPn0943	hypothetical protein	39	3	8	0	10.0901	3.33487	6.31997e-13	1.0142e-11
CPn0944	CPn0944	hypothetical protein	11	0	2	0	10.835	3.43762	0.000235929	0.00105077
CPn0222	CPn0222	hypothetical protein	9	0	1	0	17.7261	4.1478	0.000388423	0.00165695
CPn0168	CPn0168	hypothetical protein	10	1	1	0	20.9304	4.38753	6.87729e-05	0.00034251
CPn0908	CPn0908	hypothetical protein	0	0	15	1	0	NA	0.00222744	0.00755685
dapB	CPn1047	dihydrodipicolinate reductase	0	0	21	2	0	NA	7.67761e-05	0.000376799
nth	CPn0837	endonuclease III	0	0	3	9	0	NA	0.00178923	0.00623763
obgE	CPn0544	GTPase ObgE	8	2	0	0	Inf	NA	3.44273e-05	0.00018223
pCpn33	pCpn33	-	0	0	17	11	0	NA	1.42259e-06	9.71781e-06
yscS	CPn0824	Yop proteins translocation protein S	0	0	26	1	0	NA	1.67855e-05	9.42788e-05
CPn0047	CPn0047	hypothetical protein	0	0	14	0	0	NA	0.00394575	0.0124661
pCpn09	pCpn09	putative novel transcript	0	0	9	1	0	NA	0.0180892	0.0443888
pCpn23	pCpn23	-	0	0	7	5	0	NA	0.00461121	0.0143004
pCpn45	pCpn45	-	0	0	8	3	0	NA	0.00899657	0.0251258
CPn0779	CPn0779	hypothetical protein	0	0	11	1	0	NA	0.0110608	0.0298996
CPn0913	CPn0913	hypothetical protein	0	0	9	1	0	NA	0.0180892	0.0443888
